# Supplementary material for: High-throughput time-resolved morphology screening in bacteria reveals phenotypic responses to antibiotics
Source: Commun Biol. 2019 Jul 23;2:269. doi: 10.1038/s42003-019-0480-9 (PMC6650389; doi:10.1038/s42003-019-0480-9)
Supplement: Supplementary file 3 — Supplementary Data 1 [file 42003_2019_480_MOESM3_ESM.xlsx]

## Sheet: Sheet1
genename	JW id	limit95	limit99	SPEval	T2val	Intact ratioT1	Intact ratioT2	Intact ratioT3	LongRatioT1	LongRatioT2	LongRatioT3	NormalRatioT1	NormalRatioT2	NormalRatioT3	RoundRatioT1	RoundRatioT2	RoundRatioT3	SmallRatioT1	SmallRatioT2	SmallRatioT3	DeformedRatioT1	DeformedRatioT2	DeformedRatioT3
mdtI	JW1591	Same as control	Same as control	8.18793	2.26613	0.491803	0.205128	0.0818182	0.0983607	0.00819672	0.00819672	0.254098	0.0655738	0.0163934	0.0163934	0.0245902	0.0163934	0.0163934	0.0245902	0	0.139344	0.0983607	0.0327869
lrhA	JW2284	Same as control	Same as control	10.2656	2.61118	0.470149	0.170068	0.0559441	0.0298507	0.00746269	0.00746269	0.19403	0.0298507	0	0.0149254	0.0447761	0.00746269	0.0149254	0.00746269	0	0.223881	0.104478	0.0447761
aqpZ	JW0859	Above T2 lim	Same as control	21.2898	10.1786	0.554688	0.214815	0.102362	0.03125	0.0234375	0	0.328125	0.0234375	0.0078125	0.0078125	0.0859375	0.0546875	0.0546875	0	0.015625	0.1875	0.109375	0.03125
yhgG	JW3373	Same as control	Same as control	3.90077	3.18715	0.363636	0.137931	0.0842105	0.0340909	0	0	0.204545	0.0227273	0.0227273	0.0227273	0.0454545	0.0454545	0.0113636	0	0.0113636	0.125	0.0681818	0.0227273
hemY	JW3774	Same as control	Same as control	9.17604	2.31384	0.375	0.165049	0.0491803	0.0576923	0.00961538	0.00961538	0.163462	0.0769231	0.0480769	0.0192308	0.0288462	0	0	0.00961538	0.00961538	0.144231	0.0480769	0
flgL	JW1070	Same as control	Same as control	12.3941	2.21579	0.378788	0.157303	0.0535714	0.121212	0.010101	0	0.151515	0.030303	0.0151515	0	0.030303	0.010101	0	0	0.0151515	0.116162	0.0707071	0.020202
acrE	JW3233	Same as control	Same as control	7.24103	5.86841	0.436782	0.112245	0.027027	0.0344828	0	0	0.126437	0.0114943	0.0114943	0.0114943	0.0114943	0.0114943	0.0114943	0	0	0.287356	0.103448	0.0114943
gabT	JW2637	Same as control	Same as control	8.33475	0.119493	0.331606	0.0842105	0.0731707	0.0621762	0.0103627	0.00518135	0.108808	0.015544	0.0103627	0.0259067	0.015544	0.0103627	0.0310881	0.0103627	0.00518135	0.145078	0.0362694	0.0518135
mhpB	JW0339	Same as control	Same as control	1.56569	2.80701	0.230415	0.0772727	0.0184332	0.0368664	0	0	0.0967742	0.0276498	0	0.0184332	0.0230415	0.00460829	0.0138249	0.0138249	0	0.0875576	0.0230415	0.0138249
yfeN	JW2399	Same as control	Same as control	3.80909	0.962228	0.305556	0.101382	0.0405405	0.0694444	0.00462963	0	0.115741	0.0277778	0.0185185	0.0185185	0.00462963	0	0.0138889	0.00925926	0	0.115741	0.0601852	0.0231481
yggS	JW2918	Same as control	Same as control	9.5601	3.02227	0.336957	0.11215	0.0530973	0.0326087	0	0	0.076087	0.0434783	0.0108696	0.0543478	0.0326087	0.0108696	0.0217391	0.0217391	0	0.173913	0.0543478	0.0434783
yiiL	JW3872	Same as control	Same as control	4.37862	1.36568	0.236264	0.0980392	0.0526316	0.0274725	0	0	0.0824176	0.032967	0.0164835	0.0164835	0.00549451	0.032967	0.010989	0.00549451	0.010989	0.10989	0.043956	0
iaaA	JW0812	Same as control	Same as control	4.81633	4.34125	0.118644	0.0615385	0.0361446	0	0	0	0.0677966	0.0169492	0	0	0.0169492	0.0169492	0	0	0	0.0508475	0.0338983	0.0338983
ompG	JW1312	Same as control	Same as control	14.3426	3.15529	0.441748	0.211765	0.114754	0.116505	0.00970874	0.00485437	0.169903	0.0533981	0.00970874	0.00485437	0.0339806	0.0485437	0.00970874	0.00970874	0	0.165049	0.0776699	0.038835
rfaC	JW3596	Same as control	Same as control	7.32979	6.04748	0.480315	0.1875	0.107692	0.023622	0.015748	0.00787402	0.204724	0.0393701	0.023622	0.0472441	0.0551181	0.0472441	0.023622	0.015748	0.00787402	0.19685	0.0787402	0.0314961
glcG	JW2944	Same as control	Same as control	3.3315	2.97058	0.259804	0.0652174	0.0346821	0.0343137	0.00980392	0.00490196	0.127451	0.0147059	0.00980392	0	0.0147059	0.00490196	0.00980392	0.00490196	0	0.112745	0.0147059	0.00980392
dmsB	JW0878	Above SPE lim	Same as control	23.7938	5.45078	0.394958	0.166667	0.142857	0.0336134	0	0	0.210084	0.0252101	0.00840336	0.0336134	0.0420168	0.0168067	0.00840336	0.0168067	0	0.117647	0.0672269	0.10084
yfgI	JW2490	Same as control	Same as control	6.01299	1.36333	0.329787	0.12766	0.0679612	0.0319149	0	0	0.106383	0.0425532	0.0319149	0.0106383	0.0106383	0	0.0319149	0.0106383	0	0.180851	0.0638298	0.0425532
	JW2207	Same as control	Same as control	9.81896	1.7826	0.455782	0.110345	0.0447761	0.0136054	0	0	0.170068	0.0408163	0.0136054	0	0.00680272	0.0136054	0.0544218	0.0136054	0.0136054	0.238095	0.0612245	0.00680272
araC	JW0063	Same as control	Same as control	14.7674	8.57197	0.419753	0.179167	0.0521739	0.0123457	0.00823045	0.00411523	0.17284	0.0946502	0.0205761	0.0246914	0.0288066	0.00823045	0.0864198	0.0617284	0.00823045	0.185185	0.0411523	0.0164609
vacJ	JW2343	Same as control	Same as control	9.33563	4.62678	0.254902	0.130435	0.06	0.0326797	0	0	0.0653595	0.0392157	0.0130719	0.0457516	0.0326797	0.0261438	0.0326797	0.0457516	0.0130719	0.0980392	0.0588235	0.0130719
yqhA	JW2971	Above SPE lim	Same as control	24.1339	3.59	0.231579	0.0344828	0.0309278	0.0105263	0.0105263	0	0.0842105	0.0105263	0.0210526	0.0526316	0.0105263	0.0105263	0.0105263	0.0105263	0.0315789	0.0842105	0	0
gadE	JW3480	Same as control	Same as control	1.76022	6.00659	0.131313	0.0416667	0.0409836	0.010101	0	0	0.030303	0.020202	0.030303	0	0	0.010101	0.010101	0.010101	0.010101	0.0808081	0.020202	0.010101
pinR	JW1368	Same as control	Same as control	3.52737	4.5972	0.492188	0.166667	0.0425532	0.0859375	0.0078125	0	0.28125	0.015625	0	0.015625	0.0546875	0.015625	0.03125	0.0078125	0	0.125	0.0390625	0.015625
rfaZ	JW3599	Same as control	Same as control	11.8841	2.12612	0.285714	0.0636364	0.0490196	0.0336134	0	0	0.134454	0.0252101	0.00840336	0.0420168	0.00840336	0.00840336	0.0504202	0.0336134	0.0168067	0.0840336	0.0252101	0.0252101
gltD	JW3180	Same as control	Same as control	7.88594	0.23552	0.328571	0.10084	0.0731707	0.0428571	0.0142857	0	0.2	0.0285714	0.0214286	0.0285714	0.0142857	0.0142857	0.0142857	0	0.0142857	0.0714286	0.0285714	0.0285714
yfjJ	JW2607	Same as control	Same as control	7.90857	2.19244	0.462121	0.105263	0.0526316	0.0151515	0	0	0.348485	0.00757576	0.0151515	0.00757576	0.0151515	0.0151515	0.0227273	0	0	0.0984848	0.0833333	0.0227273
sucD	JW0718	Same as control	Same as control	2.65149	1.51502	0.241379	0.116129	0.0408163	0.0137931	0	0	0.0827586	0.0413793	0.0137931	0.0206897	0.0275862	0.00689655	0.00689655	0	0	0.124138	0.0551724	0.0206897
yqeK	JW2817	Same as control	Same as control	6.06154	0.155636	0.360825	0.0957447	0.0752688	0.0309278	0	0	0.195876	0.0154639	0.0309278	0.0309278	0.0257732	0.0154639	0.0515464	0.0103093	0.0154639	0.103093	0.0463918	0.0154639
yraN	JW3117	Same as control	Same as control	10.2921	4.61313	0.171548	0.083682	0.0912698	0.0041841	0.0041841	0	0.0711297	0.0334728	0.0460251	0.0251046	0.0251046	0.0502092	0.0376569	0.0125523	0.0167364	0.0502092	0.0209205	0
gadW	JW3483	Same as control	Same as control	2.50541	4.13956	0.176471	0.05	0.0357143	0.0168067	0.00840336	0	0.0756303	0.0252101	0.0168067	0.0168067	0	0	0	0	0.00840336	0.0672269	0.0168067	0.00840336
yjbB	JW3980	Same as control	Same as control	6.69099	3.11385	0.475862	0.137255	0.0855263	0.0482759	0.0137931	0.00689655	0.213793	0.062069	0.0275862	0	0.0137931	0.0137931	0.0275862	0.00689655	0	0.227586	0.0551724	0.0413793
entA	JW0588	Same as control	Same as control	10.4827	4.79824	0.541284	0.186992	0.0757576	0.0183486	0.00917431	0	0.247706	0.0550459	0.0275229	0.0275229	0	0.0183486	0.0458716	0.0183486	0.00917431	0.229358	0.137615	0.0458716
ydeR	JW1497	Same as control	Same as control	5.23547	0.240308	0.33945	0.182741	0.0502513	0.0779817	0.00458716	0.00458716	0.119266	0.0733945	0.0137615	0.0183486	0.0183486	0.00917431	0.0275229	0.00917431	0.00458716	0.119266	0.0688073	0.0183486
rfaB	JW3603	Same as control	Same as control	13.8493	3.25076	0.216495	0.108696	0.0990099	0.0412371	0.0103093	0.0103093	0.0412371	0	0.0103093	0.0412371	0.0206186	0.0206186	0	0	0.0103093	0.0927835	0.0721649	0.0515464
sgbE	JW3555	Same as control	Same as control	8.4357	2.18622	0.463636	0.0916667	0.0431034	0.0272727	0	0.00909091	0.236364	0.0363636	0.0181818	0	0.0272727	0.00909091	0.0454545	0	0.00909091	0.2	0.0363636	0.00909091
narH	JW1216	Same as control	Same as control	6.42811	1.04448	0.274112	0.123077	0.047619	0.071066	0.00507614	0.00507614	0.0862944	0.0203046	0	0.0152284	0.0203046	0.0304569	0.00507614	0.00507614	0	0.111675	0.0761421	0.0203046
yfjS	JW5921	Same as control	Same as control	11.6195	5.40286	0.311377	0.025641	0.00492611	0	0	0	0.0299401	0	0	0.00598802	0	0	0	0	0	0.275449	0.0299401	0.00598802
ndh	JW1095	Above T2 lim	Same as control	10.6964	12.137	0.58	0.161905	0.0956522	0.02	0	0	0.22	0.03	0.01	0.02	0.04	0.05	0.01	0	0	0.32	0.1	0.05
gcvA	JW2779	Above SPE lim	Same as control	22.5782	5.73116	0.324675	0.17284	0.129032	0.0519481	0	0.012987	0.0909091	0.025974	0.0779221	0.038961	0.0779221	0.038961	0.012987	0.012987	0	0.155844	0.0779221	0.025974
ygeP	JW2831	Same as control	Same as control	12.8786	3.17827	0.374046	0.129032	0.0851064	0.0458015	0	0	0.160305	0.0152672	0.0152672	0.0152672	0.0763359	0.0381679	0.0152672	0.0305344	0	0.145038	0.0229008	0.0381679
yhcC	JW3178	Same as control	Same as control	5.06254	3.13148	0.236641	0.0991736	0.0518519	0.0152672	0.00763359	0	0.122137	0.0458015	0.0305344	0.0305344	0.00763359	0	0.0305344	0.0229008	0.0152672	0.0610687	0.0229008	0.0229008
yhjG	JW3492	Same as control	Same as control	4.72054	4.28294	0.482143	0.154545	0.0550459	0.0357143	0.00892857	0	0.214286	0.0625	0.0267857	0	0	0	0.0446429	0.00892857	0.00892857	0.214286	0.0892857	0.0267857
yjhS	JW4272	Same as control	Same as control	7.72303	4.87854	0.352941	0.109589	0.11236	0.0352941	0	0	0.2	0.0235294	0.0352941	0	0.0235294	0.0235294	0.0235294	0	0.0235294	0.117647	0.0470588	0.0470588
smtA	JW0904	Same as control	Same as control	6.61659	1.32504	0.368852	0.158879	0.114286	0.0245902	0	0.00819672	0.196721	0.0491803	0.0327869	0.0163934	0.0491803	0.0327869	0.00819672	0.0245902	0.00819672	0.147541	0.0409836	0.0245902
flhE	JW1867	Same as control	Same as control	7.43812	1.13048	0.468254	0.177083	0.104167	0.047619	0	0	0.293651	0.0555556	0.047619	0.015873	0.015873	0.015873	0.031746	0	0.00793651	0.111111	0.0634921	0.015873
nlpA	JW3635	Above T2 lim	Same as control	5.5922	10.5247	0.327731	0.128788	0.0857143	0.0252101	0.00840336	0.00840336	0.226891	0.092437	0.0672269	0.0168067	0.00840336	0.00840336	0.0336134	0.0252101	0.0252101	0.0588235	0.0252101	0.00840336
phnO	JW4054	Same as control	Same as control	6.56944	1.61964	0.526786	0.173913	0.0941176	0.0357143	0.00892857	0.00892857	0.303571	0.0267857	0.0178571	0.0178571	0.0357143	0.0178571	0.0446429	0.00892857	0	0.151786	0.0714286	0.0267857
puuB	JW1294	Same as control	Same as control	6.78628	1.59676	0.306818	0.114943	0.0105263	0.0340909	0.0113636	0	0.125	0.0227273	0	0.0113636	0	0	0.0113636	0.0113636	0	0.125	0.0795455	0.0113636
yfjZ	JW2626	Same as control	Same as control	4.16386	2.26746	0.432	0.132743	0.0298507	0.072	0	0	0.224	0.016	0.008	0.024	0.024	0	0.04	0	0	0.128	0.08	0.024
ompX	JW0799	Same as control	Same as control	2.85622	0.702841	0.306818	0.103226	0.0592105	0.0227273	0	0.00568182	0.113636	0.0284091	0.0227273	0.0284091	0.0227273	0.0170455	0.0227273	0.0113636	0.00568182	0.142045	0.0397727	0.00568182
rhaS	JW3876	Same as control	Same as control	4.20024	0.986245	0.301724	0.10084	0.0350877	0.0172414	0	0	0.189655	0.0431034	0.00862069	0.0172414	0.0172414	0	0.00862069	0.0172414	0	0.0862069	0.0431034	0.0258621
yfeR	JW2400	Above T2 lim	Above T2 lim	15.4435	23.6401	0.580247	0.325	0.16129	0.141975	0.0123457	0	0.265432	0.0802469	0.0308642	0.0246914	0.0432099	0.0555556	0.0185185	0.00617284	0.0123457	0.160494	0.191358	0.0679012
yhdA	JW3221	Same as control	Same as control	3.12403	3.02279	0.326425	0.140625	0.0637255	0.0259067	0	0	0.11399	0.0414508	0.0259067	0.0414508	0.0518135	0.0259067	0.015544	0.015544	0.0103627	0.150259	0.0466321	0.015544
yiaL	JW3548	Same as control	Same as control	2.20176	3.90695	0.141304	0.0773196	0.055	0.00543478	0	0	0.0706522	0.0326087	0.0271739	0.0217391	0.0326087	0.0163043	0.0108696	0.00543478	0.0108696	0.0434783	0.0163043	0.0108696
pabC	JW1082	Same as control	Same as control	11.6169	3.31922	0.436364	0.163636	0.117647	0.0818182	0.0181818	0.00909091	0.209091	0.0909091	0.0545455	0.0181818	0.0272727	0.0181818	0.00909091	0	0.00909091	0.136364	0.0363636	0.0181818
flhD	JW1881	Same as control	Same as control	10.917	6.97976	0.546875	0.169935	0.0763889	0.0416667	0.0208333	0.00520833	0.385417	0.046875	0.0208333	0.0260417	0.0104167	0.015625	0.078125	0.03125	0.0104167	0.0989583	0.0416667	0.015625
fimG	JW4282	Same as control	Same as control	2.71906	1.45414	0.28	0.125	0.0344828	0.0333333	0	0	0.113333	0.0533333	0.0133333	0.02	0.0266667	0.0133333	0.0133333	0.02	0	0.113333	0.04	0.00666667
phnL	JW4057	Above both lims	Above both lims	32.7279	42.1406	0.657277	0.310638	0.13964	0.0187793	0.00469484	0.00938967	0.42723	0.267606	0.0798122	0.00469484	0.0140845	0.00938967	0.183099	0.056338	0.0187793	0.164319	0.0469484	0.0469484
fdnH	JW1471	Same as control	Same as control	6.46241	2.63419	0.546296	0.114583	0.0330579	0.0555556	0	0	0.361111	0.0277778	0.00925926	0.0277778	0.0277778	0.00925926	0.0462963	0	0.00925926	0.12037	0.0462963	0.0185185
ycgZ	JW1151	Same as control	Same as control	4.11489	1.2216	0.413793	0.136364	0.0402685	0.0827586	0.00689655	0	0.165517	0.0275862	0.0137931	0.0137931	0.0206897	0.00689655	0.0137931	0.00689655	0.0137931	0.158621	0.062069	0.00689655
lit	JW1125	Same as control	Same as control	3.32776	3.18204	0.390909	0.0909091	0.038835	0.0727273	0.00909091	0	0.154545	0.0363636	0.0181818	0	0	0.00909091	0.00909091	0	0	0.172727	0.0363636	0.00909091
bglH	JW3698	Same as control	Same as control	2.6718	2.49166	0.202247	0.0759494	0.0357143	0.0337079	0	0	0.0786517	0.011236	0.011236	0	0.011236	0.011236	0	0.011236	0	0.101124	0.0449438	0.011236
ygfJ	JW2845	Same as control	Same as control	5.74122	5.57988	0.445652	0.214286	0.134409	0.0380435	0	0.00543478	0.222826	0.125	0.0706522	0.0271739	0.0326087	0.0271739	0.0543478	0.0271739	0.0108696	0.163043	0.0543478	0.0326087
frlD	JW3337	Same as control	Same as control	2.29343	2.67906	0.175141	0.0662983	0.0352941	0.0508475	0	0	0.039548	0.0225989	0.0112994	0.0112994	0.0112994	0.0112994	0.0112994	0.00564972	0	0.0677966	0.0338983	0.0112994
yibF	JW3565	Same as control	Same as control	2.90079	3.98262	0.164659	0.0833333	0.0671937	0.0120482	0	0.00401606	0.0963855	0.0441767	0.0281124	0.0120482	0.0120482	0.0200803	0.0160643	0.00803213	0.0160643	0.0441767	0.0200803	0.00803213
yjiW	JW4310	Same as control	Same as control	11.4515	3.12103	0.429319	0.171598	0.0917431	0.0575916	0	0.0104712	0.225131	0.0575916	0.0157068	0.0366492	0.0418848	0.0575916	0.026178	0.0104712	0.0157068	0.125654	0.052356	0.0209424
menB	JW2257	Same as control	Same as control	1.58655	2.30644	0.458333	0.159722	0.0693642	0.0535714	0	0	0.208333	0.0357143	0.0178571	0.0119048	0.0297619	0.0178571	0.0119048	0.00595238	0.0119048	0.190476	0.0714286	0.0297619
pbpC	JW2503	Same as control	Same as control	2.05378	0.721873	0.412214	0.0871369	0.0686695	0.0572519	0.00381679	0	0.20229	0.0343511	0.019084	0.0114504	0.0152672	0.0152672	0.0343511	0.0114504	0.00381679	0.137405	0.0229008	0.0229008
phnJ	JW4059	Same as control	Same as control	7.24302	6.84962	0.487069	0.238281	0.0876494	0.0560345	0.0172414	0.00862069	0.293103	0.125	0.0603448	0.00862069	0.0258621	0.012931	0.0387931	0.0215517	0.00862069	0.137931	0.0948276	0.012931
wbbJ	JW2018	Same as control	Same as control	4.23031	1.90366	0.448864	0.133333	0.0517241	0.0738636	0.0113636	0	0.261364	0.0568182	0.0227273	0.0227273	0.0227273	0.0170455	0.0113636	0.0170455	0.00568182	0.113636	0.0170455	0.0113636
ydfE	JW1568	Same as control	Same as control	3.13943	1.99616	0.294118	0.0733333	0.0372671	0.0392157	0	0	0.117647	0.0130719	0	0	0.0196078	0.0261438	0.0130719	0	0	0.137255	0.0392157	0.0130719
dcp	JW1531	Same as control	Same as control	4.51055	0.932016	0.299401	0.0681818	0.0388889	0.0658683	0	0	0.131737	0.011976	0.0179641	0.0299401	0.0179641	0.0179641	0.011976	0.00598802	0.011976	0.0958084	0.0419162	0.00598802
ygfM	JW2848	Same as control	Same as control	2.39569	0.855594	0.37	0.09	0.0380952	0.06	0.005	0.005	0.15	0.01	0.01	0.02	0.01	0.01	0.015	0.005	0.005	0.15	0.06	0.015
yhfT	JW3340	Same as control	Same as control	1.80514	4.11124	0.308824	0.175182	0.0827586	0.0220588	0	0	0.139706	0.0367647	0.0294118	0.0294118	0.0514706	0.0367647	0.0220588	0.00735294	0.00735294	0.117647	0.0882353	0.0220588
yibI	JW3572	Same as control	Same as control	2.90381	2.01822	0.201299	0.0952381	0.047619	0.025974	0.00649351	0	0.0909091	0.0324675	0.012987	0.0324675	0.00649351	0.012987	0.0194805	0.00649351	0	0.0584416	0.0454545	0.0194805
yjiZ	JW4319	Same as control	Same as control	7.32937	4.20675	0.345912	0.176471	0.0944444	0.0377358	0.0188679	0.00628931	0.157233	0.0691824	0.0628931	0.0188679	0.0440252	0.0188679	0.0188679	0.0251572	0.0188679	0.125786	0.0377358	0.0188679
ecpD	JW0136	Same as control	Same as control	2.07113	4.79821	0.261456	0.133333	0.0422886	0.0161725	0.00539084	0	0.142857	0.0512129	0.0215633	0.0296496	0.0485175	0.0161725	0.0431267	0.0215633	0.00539084	0.0700809	0.0242588	0.00808625
yagH	JW0264	Same as control	Same as control	1.15376	1.27704	0.305556	0.103226	0.0429448	0.0388889	0.00555556	0	0.183333	0.0333333	0.0166667	0.0166667	0.0222222	0.0111111	0.0333333	0.00555556	0.00555556	0.0833333	0.0277778	0.00555556
phnH	JW4061	Same as control	Same as control	3.40337	1.20683	0.471014	0.108	0.0509091	0.0398551	0	0	0.26087	0.0543478	0.0217391	0.0181159	0.0181159	0.0108696	0.0289855	0.00362319	0	0.166667	0.0253623	0.0181159
fliO	JW5316	Above T2 lim	Same as control	10.3983	11.3123	0.407186	0.190476	0.0942029	0.0179641	0.00598802	0	0.233533	0.0538922	0.011976	0.0359281	0.0598802	0.0359281	0.0538922	0.0419162	0.011976	0.107784	0.0419162	0.0239521
gatY	JW5343	Same as control	Same as control	4.71132	1.19461	0.311321	0.125628	0.0601852	0.0660377	0.00471698	0	0.108491	0.0330189	0.0188679	0.0283019	0.0424528	0.0235849	0.00471698	0.00943396	0.0141509	0.113208	0.0330189	0.0141509
yojL	JW5368	Above T2 lim	Above T2 lim	13.3238	21.9271	0.313901	0.208145	0.129464	0.0358744	0	0	0.0672646	0.0358744	0.00896861	0.0179372	0.0627803	0.058296	0.0179372	0.0134529	0	0.206278	0.103139	0.0627803
guaB	JW5401	Same as control	Same as control	15.9092	2.58692	0.364583	0.139535	0.0444444	0.0104167	0.03125	0.0104167	0.260417	0.0520833	0.0104167	0.0104167	0.0104167	0	0	0	0.0104167	0.0833333	0.03125	0.0104167
	JW5447	Same as control	Same as control	6.90646	0.412462	0.260606	0.120219	0.0558659	0.0363636	0.00606061	0	0.109091	0.0545455	0.0424242	0.0242424	0.0121212	0.00606061	0.00606061	0	0	0.0969697	0.0606061	0.0121212
ygfK	JW5923	Same as control	Same as control	6.34382	4.92717	0.480769	0.145161	0.0542636	0.0833333	0	0.00641026	0.275641	0.0641026	0.0192308	0.0320513	0.025641	0.00641026	0.025641	0.0128205	0.00641026	0.115385	0.0320513	0.0128205
hybB	JW5494	Same as control	Same as control	5.43581	1.84319	0.166667	0.116279	0.057554	0.0166667	0	0	0.108333	0.0583333	0.025	0	0.0166667	0.0166667	0.00833333	0.00833333	0.00833333	0.05	0.05	0.025
ygjG	JW5510	Same as control	Same as control	8.53665	8.50631	0.317241	0.192857	0.121429	0.0482759	0	0	0.124138	0.0482759	0.0413793	0.0206897	0.0551724	0.0413793	0.0206897	0	0	0.124138	0.0827586	0.0344828
yraR	JW5528	Same as control	Same as control	1.70295	3.28402	0.276316	0.0275862	0.00649351	0.0197368	0	0	0.0921053	0.0131579	0	0.0131579	0.00657895	0	0.0131579	0	0	0.157895	0.00657895	0.00657895
yhdY	JW5545	Same as control	Same as control	8.34917	1.18529	0.397436	0.142857	0.0344828	0.0384615	0	0	0.205128	0.0705128	0.025641	0.0192308	0.00641026	0	0.00641026	0.00641026	0	0.147436	0.0641026	0.0128205
yijE	JW5557	Same as control	Same as control	12.946	1.21303	0.375	0.0319149	0.0348837	0.0416667	0	0	0.145833	0	0.0104167	0.03125	0.0208333	0.0104167	0	0	0.0208333	0.15625	0.0104167	0
molR	JW5915	Same as control	Same as control	2.70897	1.75761	0.443182	0.116279	0.0543478	0.0397727	0	0.00568182	0.164773	0.0511364	0.0284091	0.0113636	0.0227273	0.00568182	0.0170455	0.0170455	0.00568182	0.232955	0.0284091	0.0170455
menD	JW5374	Same as control	Same as control	2.9276	6.22926	0.0903226	0.0347222	0.0275862	0	0	0	0.0322581	0.00645161	0	0	0	0.00645161	0	0	0.00645161	0.0580645	0.0258065	0.0193548
	JW5410	Same as control	Same as control	6.96753	4.98011	0.352941	0.111111	0.0347222	0.0261438	0.0130719	0.00653595	0.228758	0.0588235	0.0261438	0.0326797	0	0	0.0196078	0.0261438	0	0.0784314	0.0261438	0.00653595
ygfT	JW5469	Same as control	Same as control	3.25815	2.91335	0.447059	0.0670732	0.0168539	0.0470588	0	0	0.147059	0.0294118	0.0117647	0.0176471	0.00588235	0.00588235	0.0235294	0.00588235	0	0.235294	0.0294118	0
yghE	JW5924	Same as control	Same as control	5.9287	1.92198	0.336634	0.0625	0.0609756	0.039604	0	0	0.0792079	0.00990099	0.029703	0.029703	0	0	0.00990099	0.00990099	0.00990099	0.188119	0.039604	0.019802
yghX	JW5926	Same as control	Same as control	3.84593	1.61943	0.242291	0.088785	0.042735	0.0176211	0	0.00440529	0.0969163	0.030837	0.0132159	0.0396476	0.0220264	0.00881057	0.0264317	0.00440529	0.00881057	0.0881057	0.0264317	0.0132159
ygjO	JW5513	Same as control	Same as control	1.8107	2.37428	0.393519	0.073913	0.0391304	0.0555556	0.00462963	0	0.138889	0.0277778	0.0231481	0.00462963	0.0138889	0.00925926	0.00462963	0	0	0.203704	0.0324074	0.00925926
yhbC	JW5533	Same as control	Same as control	2.41413	0.893061	0.25	0.124402	0.0590909	0.0204918	0	0.00409836	0.0655738	0.0368852	0.0245902	0.0245902	0.0368852	0.0122951	0.00819672	0.00819672	0	0.135246	0.0368852	0.0122951
zraP	JW5546	Same as control	Same as control	2.20242	2.60508	0.215385	0.0748663	0.015873	0.0307692	0	0	0.0769231	0.0410256	0.0102564	0.00512821	0.025641	0.00512821	0.0102564	0.0102564	0	0.112821	0.00512821	0
	JW5321	Same as control	Same as control	5.68199	1.41755	0.410853	0.0942029	0.0218978	0.0232558	0	0	0.139535	0.0310078	0.00775194	0.0155039	0.0155039	0.0155039	0	0.0155039	0	0.24031	0.0387597	0
	JW5357	Same as control	Same as control	1.25975	1.8575	0.210117	0.0921053	0.0528455	0.0194553	0.00389105	0	0.0583658	0.0233463	0.0233463	0.0077821	0.0155642	0.0155642	0.00389105	0	0.0077821	0.132296	0.0389105	0.0116732
torI	JW5387	Same as control	Same as control	2.53697	2.40356	0.185567	0.0947368	0.0271739	0.0154639	0.00515464	0.00515464	0.0721649	0.0412371	0.0154639	0.0154639	0.0206186	0.00515464	0.0103093	0.0154639	0.0103093	0.0824742	0.0206186	0
rimM	JW5413	Same as control	Same as control	2.07753	1.75986	0.287958	0.132597	0.0505618	0.0366492	0	0	0.120419	0.0418848	0.0104712	0.0209424	0.0366492	0.026178	0.026178	0.0104712	0.0052356	0.109948	0.0471204	0.0052356
	JW5452	Same as control	Same as control	7.72603	7.08612	0.186667	0.146341	0.0769231	0.0133333	0	0	0.0533333	0.04	0.0266667	0.0133333	0.0266667	0.0133333	0	0	0	0.106667	0.0933333	0.04
ygfU	JW5470	Above both lims	Above SPE lim	41.8372	13.4377	0.426471	0.180328	0.102941	0	0	0	0.279412	0.0735294	0.0588235	0.0441176	0.0294118	0.0294118	0.0735294	0.0588235	0.0441176	0.102941	0.0588235	0.0147059
yghF	JW5484	Same as control	Same as control	11.2372	6.16753	0.380952	0.11215	0.039604	0.047619	0.00952381	0	0.180952	0.00952381	0	0.0190476	0.0761905	0.0285714	0	0.0190476	0	0.152381	0.0190476	0.00952381
yghY	JW5496	Above T2 lim	Same as control	16.7741	10.6795	0.470588	0.145833	0.0309278	0.0588235	0	0	0.0941176	0.0352941	0.0352941	0	0.0117647	0	0.0117647	0	0	0.329412	0.117647	0
ygjP	JW5514	Same as control	Same as control	3.01919	3.76579	0.395604	0.112245	0.0558376	0.0549451	0.010989	0.00549451	0.153846	0.032967	0.0384615	0.00549451	0.0164835	0.00549451	0.00549451	0.010989	0.0164835	0.197802	0.0604396	0.010989
yhbX	JW5534	Same as control	Same as control	4.65616	1.29351	0.371901	0.0964912	0.0654206	0.0330579	0.00826446	0	0.173554	0.0495868	0.0165289	0	0	0.0247934	0.0247934	0.0165289	0.00826446	0.157025	0.0330579	0.0165289
nfi	JW5547	Same as control	Same as control	4.44751	0.815023	0.355828	0.0943396	0.0432099	0.0552147	0	0	0.0920245	0.0245399	0.0245399	0.0368098	0.0184049	0.00613497	0.0122699	0.00613497	0	0.177914	0.0490798	0.0122699
frvB	JW5562	Same as control	Same as control	1.64072	0.917461	0.241228	0.0884956	0.0436681	0.0175439	0.00877193	0.00438596	0.0745614	0.0350877	0.0263158	0.0175439	0.0175439	0.00877193	0.0131579	0.00438596	0.00438596	0.122807	0.0219298	0.00438596
yoeF	JW5328	Same as control	Same as control	3.07769	2.86731	0.352941	0.0615385	0.0483871	0.0367647	0	0	0.205882	0.0294118	0.0294118	0	0.00735294	0	0.0147059	0.00735294	0	0.102941	0.0220588	0.0147059
	JW5392	Same as control	Same as control	3.88035	2.46816	0.280303	0.0991736	0.0538462	0.0227273	0.00757576	0	0.0681818	0.0227273	0.0227273	0.030303	0.0378788	0.030303	0.00757576	0.00757576	0	0.151515	0.0227273	0
	JW5417	Same as control	Same as control	14.887	3.26162	0.437229	0.131915	0.0695652	0.04329	0.00865801	0.004329	0.103896	0.038961	0.025974	0.012987	0.00865801	0.00865801	0.047619	0.04329	0.017316	0.277056	0.0562771	0.025974
yqeF	JW5453	Same as control	Same as control	8.56192	2.787	0.353333	0.143885	0.0697674	0.0333333	0	0	0.2	0.08	0.04	0.0333333	0.0266667	0	0.0266667	0.0133333	0	0.0866667	0.0266667	0.02
	JW5471	Same as control	Same as control	1.22575	2.36263	0.392857	0.0714286	0.0163934	0.0428571	0	0	0.192857	0.0285714	0.00714286	0.0142857	0.00714286	0	0.0142857	0.00714286	0	0.142857	0.0357143	0.00714286
	JW5488	Same as control	Same as control	9.87538	5.20504	0.490909	0.157895	0.128571	0.0727273	0	0	0.236364	0.0272727	0.0272727	0.00909091	0.0363636	0.0363636	0.0181818	0	0	0.190909	0.0454545	0.0181818
	JW5497	Same as control	Same as control	2.02779	2.28013	0.261905	0.0946746	0.0412088	0.0357143	0	0	0.0744048	0.0327381	0.0119048	0.0386905	0.0327381	0.0119048	0.0178571	0.0119048	0	0.119048	0.0238095	0.0208333
alx	JW5515	Same as control	Same as control	9.11628	3.13157	0.462585	0.114458	0.0591716	0.0136054	0	0	0.170068	0.0680272	0.0340136	0.00680272	0.00680272	0.00680272	0.0136054	0.00680272	0	0.272109	0.047619	0.0272109
nanK	JW5538	Same as control	Same as control	7.52161	5.99096	0.559322	0.181034	0.075	0.0508475	0.00847458	0	0.20339	0.0677966	0.0423729	0.0169492	0.0338983	0.00847458	0.0254237	0	0	0.279661	0.0677966	0.0254237
yiiE	JW5929	Same as control	Same as control	7.39622	2.36823	0.414414	0.125	0.0612245	0.0540541	0	0	0.216216	0.036036	0.027027	0.0495495	0.0315315	0.00900901	0.018018	0.0135135	0	0.108108	0.036036	0.018018
yeeF	JW5330	Same as control	Same as control	5.86388	1.19531	0.373563	0.111111	0.0451613	0.045977	0.00574713	0.00574713	0.224138	0.0172414	0.0114943	0.0114943	0.045977	0.0114943	0.0172414	0.0114943	0.00574713	0.0977011	0.0287356	0.0114943
ucpA	JW5394	Same as control	Same as control	2.96977	1.96973	0.224638	0.0724638	0.0547945	0.0144928	0	0	0.0652174	0.0217391	0.0144928	0.0362319	0.0217391	0.0144928	0.00724638	0.00724638	0.0144928	0.108696	0.0289855	0.0217391
ypjJ	JW5421	Same as control	Same as control	2.43707	1.38283	0.335714	0.126761	0.0657895	0.0214286	0.00714286	0	0.15	0.0642857	0.0357143	0.0142857	0.0142857	0.0142857	0.0142857	0.0214286	0.0142857	0.15	0.0357143	0.0142857
ygeM	JW5459	Same as control	Same as control	6.2046	1.76136	0.4	0.130081	0.0863309	0.0457143	0	0	0.24	0.0342857	0.0342857	0.0114286	0.0285714	0.0114286	0.0285714	0.0285714	0.00571429	0.12	0.0228571	0.0171429
ygfB	JW5473	Same as control	Same as control	6.25999	5.25041	0.337121	0.0820896	0.040293	0.0189394	0.00378788	0	0.0416667	0.0151515	0.0151515	0.00378788	0.00378788	0.00757576	0	0.00378788	0	0.276515	0.0568182	0.0189394
yghQ	JW5490	Same as control	Same as control	3.60282	2.82951	0.444444	0.0649351	0.0422535	0.0555556	0	0	0.244444	0.0222222	0.0111111	0.0111111	0.0111111	0.0111111	0.0222222	0	0	0.133333	0.0222222	0.0111111
sthA	JW5551	Same as control	Same as control	2.28554	2.14897	0.327434	0.0619469	0.0192308	0.0530973	0	0	0.0884956	0.0176991	0	0.00884956	0.0176991	0.0176991	0.00884956	0	0	0.168142	0.0265487	0
	JW5565	Same as control	Same as control	5.38516	0.860773	0.290323	0.0894309	0.0378788	0.0322581	0	0	0.120968	0.0241935	0	0.00806452	0.00806452	0.0322581	0.0241935	0.00806452	0	0.129032	0.0483871	0.00806452
yoeB	JW5331	Same as control	Same as control	1.63821	2.84412	0.280702	0.047619	0.0163043	0.0292398	0	0	0.0877193	0.0175439	0.0116959	0	0	0.00584795	0.0116959	0.00584795	0	0.163743	0.0292398	0
bcr	JW5363	Same as control	Same as control	2.27905	2.35997	0.333333	0.103704	0.056	0.0434783	0.00724638	0	0.115942	0.0144928	0.00724638	0.0217391	0.0217391	0.0144928	0	0.00724638	0.00724638	0.15942	0.0507246	0.0289855
hda	JW5397	Above both lims	Above both lims	151.159	22.594	0.449541	0.287037	0.204301	0.165138	0.110092	0.0458716	0.110092	0.0642202	0.0183486	0.0458716	0.0183486	0.0366972	0.00917431	0.0183486	0	0.137615	0.100917	0.0733945
ygaQ	JW5425	Same as control	Same as control	4.1985	2.36981	0.175824	0.0726257	0.0568182	0.0274725	0	0	0.0549451	0.0164835	0	0.0164835	0.0164835	0.0274725	0.010989	0.010989	0	0.0769231	0.0384615	0.0274725
xdhA	JW5462	Same as control	Same as control	3.15351	1.36112	0.192623	0.0857143	0.0382979	0.00819672	0	0.00409836	0.0655738	0.0327869	0.0163934	0.00819672	0.00409836	0.00819672	0.0122951	0.00409836	0	0.118852	0.0491803	0.00819672
	JW5474	Same as control	Same as control	3.72109	0.71452	0.290323	0.0693069	0.0514019	0.00921659	0	0	0.105991	0.0368664	0.0322581	0.0184332	0.0184332	0.0138249	0.00460829	0.00921659	0.00921659	0.152074	0.00921659	0.00460829
yghS	JW5491	Same as control	Same as control	6.48267	2.41803	0.432432	0.0944882	0.0409836	0.0540541	0	0	0.0720721	0.036036	0.00900901	0.027027	0.018018	0.018018	0.018018	0	0.00900901	0.27027	0.0540541	0.00900901
ygiB	JW5927	Same as control	Same as control	7.95453	0.689634	0.298851	0.0731707	0.0352941	0.0229885	0	0	0.137931	0	0	0.0114943	0.0229885	0.0229885	0.0114943	0.0229885	0.0114943	0.137931	0.0229885	0
yhaO	JW5519	Same as control	Same as control	3.63349	1.0338	0.318841	0.101796	0.0564972	0.0483092	0.00483092	0	0.135266	0.0193237	0.0193237	0.0241546	0.0386473	0.0241546	0.00483092	0.00483092	0.00483092	0.115942	0.0193237	0.00483092
yhcN	JW5540	Above T2 lim	Above T2 lim	16.4296	18.4228	0.379562	0.14876	0.106195	0.0948905	0.00729927	0	0.109489	0.0218978	0.00729927	0.0583942	0.0729927	0.0656934	0.00729927	0.00729927	0.00729927	0.153285	0.0291971	0.0145985
argB	JW5553	Same as control	Same as control	1.91665	5.30002	0.104651	0.0434783	0.0289017	0.0116279	0	0	0.0348837	0.0290698	0.0116279	0	0.00581395	0	0	0.00581395	0.00581395	0.0581395	0.00581395	0.0174419
yihX	JW5566	Same as control	Same as control	3.54259	0.344197	0.308824	0.0847458	0.0486111	0.0588235	0	0	0.161765	0.0294118	0.0147059	0.00735294	0.0220588	0.0220588	0.00735294	0.00735294	0	0.102941	0.0220588	0.0147059
	JW5333	Same as control	Same as control	1.46223	1.63487	0.2	0.0858586	0.026738	0.0157895	0.00526316	0	0.0684211	0.0421053	0.0105263	0.0263158	0.0157895	0.00526316	0.0105263	0.0105263	0	0.1	0.0263158	0.0105263
ccmA	JW5366	Same as control	Same as control	1.19359	2.66106	0.198795	0.0555556	0.0414201	0.0060241	0	0	0.060241	0.0180723	0.0180723	0.0120482	0	0.0060241	0.0060241	0.0120482	0.0060241	0.120482	0.0240964	0.0180723
	JW5398	Same as control	Same as control	2.98315	2.6903	0.154589	0.106061	0.075	0.0144928	0.00483092	0.00483092	0.0628019	0.0338164	0.0338164	0.00966184	0.0193237	0.00966184	0.0193237	0.0193237	0.00483092	0.0628019	0.0386473	0.0289855
	JW5436	Same as control	Same as control	1.51594	2.6611	0.222222	0.110599	0.0288462	0.017094	0.00854701	0	0.0769231	0.025641	0.00854701	0.0299145	0.0299145	0.0128205	0.0213675	0.00854701	0	0.0940171	0.034188	0.0042735
ygeW	JW5463	Same as control	Same as control	4.57156	2.18251	0.318841	0.149606	0.0592593	0.0434783	0	0	0.108696	0.0507246	0.0144928	0.0289855	0.0289855	0.0144928	0	0	0	0.15942	0.057971	0.0289855
yggU	JW5479	Same as control	Same as control	5.02264	1.2987	0.344633	0.0472973	0.0375	0.0508475	0.00564972	0	0.169492	0.0112994	0.0225989	0.0282486	0.0169492	0.00564972	0.0169492	0.00564972	0.00564972	0.112994	0.00564972	0.00564972
yghU	JW5492	Same as control	Same as control	10.9786	3.22067	0.364583	0.105263	0.0434783	0.0416667	0	0	0.0729167	0.0208333	0.0104167	0.0104167	0.0520833	0.0104167	0.0104167	0.0104167	0.0208333	0.25	0.0520833	0.03125
yqiC	JW5505	Same as control	Same as control	6.34423	6.38123	0.206349	0.111111	0.0697674	0.0238095	0	0	0.0555556	0.00793651	0.00793651	0	0.031746	0.031746	0.00793651	0	0	0.126984	0.0714286	0.031746
garR	JW5526	Same as control	Same as control	2.15569	3.35879	0.253333	0.0731707	0.0357143	0.0133333	0	0	0.12	0.0133333	0	0.0266667	0.0266667	0.0266667	0	0	0	0.0933333	0.04	0.0133333
yhdJ	JW5543	Same as control	Same as control	4.53037	1.49956	0.342541	0.0862069	0.0531915	0.0331492	0.00552486	0	0.0718232	0.0276243	0.0276243	0.00552486	0.0110497	0.0220994	0.00552486	0.00552486	0.00552486	0.232044	0.038674	0.00552486
	JW5554	Same as control	Same as control	3.24008	2.14994	0.397163	0.104167	0.0540541	0.0425532	0	0	0.134752	0.0638298	0.035461	0.0070922	0.0070922	0.0070922	0.0141844	0.0141844	0.0070922	0.212766	0.0283688	0.0141844
yihW	JW5567	Same as control	Same as control	3.10408	5.67438	0.1	0.0416667	0	0	0	0	0.02	0	0	0.01	0	0	0	0.01	0	0.07	0.02	0
	JW5337	Same as control	Same as control	3.69252	3.49552	0.109375	0.0728155	0.0178571	0.0104167	0	0	0.0364583	0.03125	0.00520833	0.0104167	0.0260417	0.00520833	0.00520833	0.0208333	0	0.0520833	0.0208333	0.0104167
napB	JW5367	Same as control	Same as control	2.41047	3.01663	0.192488	0.0809524	0.0386473	0	0	0	0.122066	0.0516432	0.0187793	0.00938967	0.00938967	0.00938967	0.0187793	0.0140845	0.00469484	0.0610329	0.00938967	0.00938967
yfgG	JW5399	Same as control	Same as control	8.63858	2.54839	0.272059	0.0875912	0.0428571	0.0441176	0	0	0.125	0.0514706	0.0147059	0.00735294	0	0.00735294	0.0367647	0.0367647	0.00735294	0.0882353	0.0294118	0.0220588
exo	JW5446	Above T2 lim	Above T2 lim	17.7359	21.6824	0.237288	0.16129	0.117647	0.0112994	0.00564972	0.00564972	0.124294	0.0960452	0.079096	0.00564972	0.0112994	0.0112994	0.0564972	0.0508475	0.039548	0.079096	0.039548	0.0112994
yqeC	JW5464	Same as control	Same as control	5.49651	5.56656	0.204969	0.127389	0.0535714	0.00621118	0	0	0.118012	0.068323	0.0124224	0.0186335	0.0372671	0.0248447	0.0310559	0.0310559	0	0.0621118	0.0186335	0.0186335
	JW5480	Same as control	Same as control	4.39951	4.0207	0.129771	0.0645161	0.0601504	0.0229008	0	0.00763359	0.0305344	0.0152672	0.0305344	0.0305344	0.0305344	0.0152672	0.00763359	0.00763359	0.00763359	0.0458015	0.00763359	0.00763359
hybF	JW5493	Same as control	Same as control	3.55486	1.63607	0.306931	0.10989	0.0465116	0.0594059	0.00990099	0	0.118812	0.0594059	0.019802	0.019802	0.00990099	0	0.019802	0.019802	0.00990099	0.118812	0.019802	0.019802
yqiH	JW5508	Same as control	Same as control	5.16571	2.69499	0.306748	0.0992908	0.0675676	0.0306748	0	0.00613497	0.128834	0.0613497	0.0368098	0.0368098	0.0184049	0.0122699	0.0184049	0.00613497	0	0.110429	0.00613497	0.00613497
agaA	JW5527	Same as control	Same as control	10.946	1.77165	0.233871	0.0866142	0.0252101	0.0725806	0.00806452	0	0.0645161	0.0645161	0.00806452	0.0322581	0.00806452	0	0	0	0.00806452	0.0806452	0.00806452	0.00806452
yhdX	JW5544	Same as control	Same as control	4.04268	0.856285	0.243902	0.0816327	0.0510204	0.0325203	0	0	0.146341	0.0325203	0.00813008	0	0.0162602	0.0162602	0.00813008	0	0.00813008	0.0731707	0.0162602	0.00813008
ptsA	JW5555	Above T2 lim	Same as control	9.74952	11.9891	0.306358	0.12	0.0769231	0.0289017	0.0115607	0.00578035	0.132948	0.0809249	0.0635838	0.0115607	0.00578035	0.00578035	0.0520231	0.0346821	0.0231214	0.127168	0.0289017	0
yihV	JW5568	Same as control	Same as control	8.57119	3.10688	0.242424	0.147619	0.0871369	0.0606061	0.012987	0	0.108225	0.0692641	0.0606061	0.00865801	0.012987	0.021645	0.012987	0.017316	0.00865801	0.0779221	0.034632	0.00865801
eutP	JW2445	Same as control	Same as control	2.58703	2.16033	0.375	0.112782	0.057971	0.0723684	0	0	0.171053	0.0131579	0.00657895	0.0197368	0.0197368	0.0263158	0.0131579	0.00657895	0.00657895	0.144737	0.0657895	0.0131579
	JW2544	Same as control	Same as control	1.54857	2.23679	0.160622	0.0615385	0.0152284	0.0362694	0.00518135	0	0.0466321	0.0207254	0.00518135	0.00518135	0	0.00518135	0.0103627	0	0	0.0673575	0.0362694	0.00518135
yfjK	JW2608	Above both lims	Above T2 lim	26.5843	30.4658	0.398148	0.196262	0.186916	0.0277778	0	0	0.0925926	0.037037	0.0185185	0.0185185	0.037037	0.0833333	0.0185185	0	0	0.25	0.12037	0.0833333
yfjX	JW2624	Same as control	Same as control	11.3595	7.51095	0.324786	0.139344	0.103704	0.0940171	0.00854701	0.00854701	0.0769231	0.017094	0.00854701	0	0.034188	0.025641	0	0	0.00854701	0.17094	0.0854701	0.0683761
ygbA	JW2702	Same as control	Same as control	13.5383	2.479	0.452632	0.119048	0.0652174	0.115789	0	0	0.168421	0.0105263	0.0105263	0.0105263	0.0526316	0.0210526	0.0315789	0.0210526	0.0105263	0.178947	0.0421053	0.0210526
ydfX	JW1560	Same as control	Same as control	2.98736	2.85906	0.212963	0.0606061	0	0.0648148	0.00925926	0	0.0648148	0.0277778	0	0	0	0	0.00925926	0.00925926	0	0.0925926	0.0185185	0
ydgC	JW1599	Same as control	Same as control	11.0902	9.24595	0.552239	0.19708	0.0596026	0.0746269	0.0223881	0.00746269	0.268657	0.0149254	0.00746269	0.00746269	0.0373134	0.0298507	0.0223881	0	0	0.208955	0.134328	0.0223881
ydhT	JW1659	Above both lims	Above both lims	40.7297	29.9912	0.726496	0.269231	0.16	0.153846	0.025641	0.00854701	0.410256	0.0854701	0.017094	0.00854701	0.017094	0.025641	0.00854701	0	0	0.188034	0.17094	0.153846
	JW1743	Same as control	Same as control	1.9954	1.09324	0.229814	0.0598802	0.0318471	0.0559006	0	0	0.0434783	0.0186335	0.00621118	0.0124224	0.0248447	0.00621118	0.0124224	0.00621118	0	0.118012	0.0186335	0.0186335
yoaH	JW1800	Same as control	Same as control	4.29862	4.60539	0.163158	0.0326087	0.0236967	0.0631579	0.00526316	0.00526316	0.0368421	0.0210526	0.0210526	0.0105263	0	0	0	0	0	0.0578947	0.00526316	0
yebE	JW1835	Same as control	Same as control	5.79633	1.84398	0.462766	0.119205	0.0621118	0.0744681	0.0106383	0.00531915	0.255319	0.0106383	0.0106383	0.00531915	0.00531915	0.0212766	0.0106383	0	0	0.12766	0.0691489	0.0159574
yecH	JW1894	Same as control	Same as control	12.0681	6.64415	0.601399	0.0698925	0.0454545	0.188811	0.00699301	0	0.304196	0.0174825	0.013986	0	0.0104895	0.00699301	0.0034965	0	0	0.15035	0.0104895	0.013986
ypfE	JW2446	Same as control	Same as control	3.29257	2.85144	0.173913	0.0193798	0.0176678	0.0513834	0	0.00395257	0.0197628	0	0	0.0118577	0.00790514	0.00395257	0.00790514	0.00395257	0	0.0909091	0.0118577	0.0118577
	JW2567	Same as control	Same as control	14.9077	1.61657	0.206897	0.0762712	0.018018	0.0689655	0.0258621	0.00862069	0.0517241	0.00862069	0.00862069	0.00862069	0.00862069	0	0	0	0	0.0862069	0.0344828	0
yfjL	JW2609	Same as control	Same as control	5.91455	1.77881	0.394737	0.119205	0.0448718	0.0592105	0.0197368	0	0.190789	0.00657895	0.0131579	0.00657895	0.0197368	0.00657895	0.00657895	0	0	0.138158	0.0723684	0.0263158
ypjF	JW2627	Same as control	Same as control	8.21002	5.91319	0.213415	0.0769231	0.0632911	0.0304878	0.0182927	0.0121951	0.0853659	0.0304878	0.0243902	0.0121951	0.00609756	0.0182927	0.0182927	0.0121951	0.00609756	0.0792683	0.0182927	0.00609756
ygbE	JW2719	Same as control	Same as control	4.0409	3.11185	0.369863	0.121622	0.0149254	0.0821918	0	0	0.164384	0.0136986	0	0.0136986	0.0410959	0	0.0136986	0	0	0.123288	0.0684932	0.0136986
ydfA	JW1563	Same as control	Same as control	5.59547	1.9862	0.275862	0.102564	0.0769231	0.0689655	0	0	0.0948276	0.0344828	0.00862069	0.0258621	0.0172414	0.0258621	0.0258621	0.0172414	0.00862069	0.103448	0.0517241	0.0431034
ydgT	JW1617	Same as control	Same as control	5.17583	1.13206	0.335106	0.0842697	0.0246914	0.037234	0.0106383	0	0.106383	0.0425532	0.0106383	0.00531915	0	0.00531915	0.0212766	0.00531915	0	0.191489	0.0265957	0.00531915
ydhW	JW1662	Same as control	Same as control	3.22076	2.42212	0.193939	0.0552147	0.035533	0.0121212	0	0	0.0606061	0.030303	0.00606061	0	0	0.0121212	0.0121212	0	0.00606061	0.115152	0.0242424	0.0242424
ynjH	JW1749	Same as control	Same as control	5.93746	0.843661	0.428571	0.12381	0.047619	0.0625	0.00892857	0	0.196429	0.0446429	0.0178571	0	0.0267857	0.0178571	0.0178571	0	0.00892857	0.160714	0.0357143	0
yobD	JW1809	Same as control	Same as control	11.142	7.73418	0.290323	0.128713	0.0326087	0.0430108	0.0107527	0	0.139785	0.0430108	0.0107527	0.0215054	0.0645161	0.0215054	0.0430108	0.0107527	0.0107527	0.0752688	0.0215054	0
yebG	JW1837	Same as control	Same as control	5.16622	3.98252	0.530769	0.125	0.0480769	0.107692	0	0	0.315385	0.0307692	0.00769231	0	0.00769231	0	0.0153846	0.0153846	0	0.153846	0.0615385	0.0307692
yecF	JW1900	Same as control	Same as control	5.12758	3.14751	0.333333	0.0152672	0.00719424	0.0666667	0	0	0.173333	0.00666667	0.00666667	0	0.00666667	0	0.0266667	0.00666667	0.00666667	0.12	0	0
ypfG	JW2450	Same as control	Same as control	5.99454	2.70661	0.460432	0.117647	0.0275862	0.0863309	0.0215827	0	0.244604	0.028777	0	0	0.0215827	0.00719424	0.00719424	0	0	0.151079	0.0431655	0.0215827
yfiM	JW2570	Same as control	Same as control	4.01479	0.708032	0.251185	0.121212	0.029703	0.028436	0	0	0.109005	0.0473934	0.014218	0.00947867	0.0236967	0.00473934	0.0236967	0.00473934	0	0.0947867	0.042654	0.00947867
yfjM	JW2610	Same as control	Same as control	3.15597	3.13195	0.148936	0.0446927	0.0376344	0.0159574	0	0	0.0212766	0.00531915	0.0159574	0.00531915	0.0106383	0	0	0.0106383	0	0.106383	0.0212766	0.0212766
ygaR	JW2631	Same as control	Same as control	2.59129	7.59582	0.38	0.0990099	0.0416667	0.07	0.01	0.01	0.19	0.06	0.02	0.01	0.01	0	0.03	0.02	0.01	0.11	0.03	0.01
	JW2724	Above T2 lim	Same as control	18.4981	10.4822	0.484848	0.19697	0.1	0.0454545	0.0151515	0	0.227273	0.0454545	0.0454545	0	0.030303	0.0151515	0	0	0	0.227273	0.106061	0.0454545
ydfC	JW1565	Same as control	Same as control	5.13395	3.96642	0.431694	0.146597	0.0361446	0.0655738	0.0218579	0.00546448	0.163934	0.0601093	0.010929	0.0163934	0.0218579	0.00546448	0.0327869	0.0163934	0.00546448	0.191257	0.0437158	0.010929
ydgK	JW1618	Same as control	Same as control	4.90624	1.79161	0.217391	0.05625	0.0189873	0.0621118	0	0	0.0559006	0.0186335	0.0186335	0.0248447	0.00621118	0	0.0124224	0.0124224	0	0.0869565	0.0248447	0
ydiH	JW1675	Same as control	Same as control	1.92756	3.90892	0.33758	0.0967742	0.0324675	0.0636943	0.0127389	0.00636943	0.171975	0.0573248	0.0127389	0.00636943	0.0127389	0.00636943	0.0254777	0.00636943	0	0.101911	0.0191083	0.00636943
	JW1751	Same as control	Same as control	7.97079	3.99007	0.241573	0.117318	0.0240964	0.0449438	0.011236	0	0.106742	0.0449438	0.0224719	0.0224719	0.0224719	0	0.0224719	0.0224719	0.011236	0.0674157	0.0280899	0
yebO	JW1814	Same as control	Same as control	16.7128	0.658556	0.405556	0.0987654	0.0440252	0.0222222	0	0	0.227778	0.0277778	0.00555556	0.0277778	0.00555556	0.0222222	0.0555556	0.00555556	0.0111111	0.116667	0.0555556	0.00555556
	JW1851	Same as control	Same as control	2.98324	1.66484	0.38835	0.105263	0.00921659	0.0825243	0.00970874	0	0.150485	0.0242718	0.00485437	0	0.0194175	0	0.00485437	0.00970874	0	0.174757	0.0533981	0.00485437
yedD	JW1913	Same as control	Same as control	1.8288	2.81845	0.439791	0.0582011	0.010101	0.0942408	0	0	0.204188	0.026178	0.0052356	0.0052356	0.0052356	0	0.0052356	0.0052356	0	0.162304	0.026178	0.0052356
ypfN	JW2457	Same as control	Same as control	9.65725	9.63652	0.375	0.183333	0.0491803	0.025	0	0	0.216667	0.0416667	0.00833333	0.05	0.0416667	0.0166667	0.025	0.00833333	0	0.0666667	0.1	0.025
	JW2583	Same as control	Same as control	2.36434	4.36312	0.101266	0.043956	0.010989	0.0126582	0	0	0	0	0	0	0.0126582	0	0	0	0	0.0886076	0.0379747	0.0126582
yfjN	JW2611	Same as control	Same as control	4.85441	6.90397	0.426471	0.159091	0.0454545	0.0441176	0	0	0.205882	0.0147059	0	0.00735294	0.0441176	0.0147059	0	0	0	0.176471	0.0955882	0.0294118
	JW2634	Same as control	Same as control	4.4846	4.60379	0.391753	0.154639	0.0612245	0.0927835	0.0103093	0	0.154639	0.0309278	0	0.0206186	0.0206186	0.0206186	0	0	0	0.14433	0.0927835	0.0412371
ygbT	JW2725	Same as control	Same as control	14.5443	3.97632	0.483333	0.15625	0.0925926	0.0333333	0	0	0.25	0.0333333	0.0166667	0.0333333	0.0166667	0	0.0166667	0.0166667	0	0.183333	0.1	0.0666667
ydfD	JW1567	Same as control	Same as control	3.16368	0.650636	0.271084	0.102564	0.0440252	0.0783133	0.0060241	0	0.0903614	0.0361446	0.0120482	0	0.0060241	0.0120482	0	0.0060241	0	0.10241	0.0421687	0.0180723
ydhA	JW1631	Same as control	Same as control	19.3046	2.65815	0.440367	0.125	0.0555556	0.110092	0	0	0.211009	0.0366972	0.0275229	0.00917431	0.0275229	0.00917431	0.0275229	0.0458716	0	0.119266	0.0642202	0.0275229
ydiE	JW1695	Same as control	Same as control	11.2905	3.26679	0.510417	0.139535	0.0348837	0.0520833	0	0	0.302083	0.0625	0.0104167	0.03125	0.0208333	0.0104167	0.0416667	0.0104167	0.0104167	0.125	0.0416667	0.0104167
yeaC	JW1766	Above T2 lim	Above T2 lim	19.7177	18.1588	0.751004	0.220721	0.122271	0.116466	0.0361446	0.0160643	0.449799	0.0682731	0.0281124	0.00803213	0.0200803	0.0200803	0.0240964	0.00803213	0	0.200803	0.0763052	0.0481928
	JW1825	Same as control	Same as control	16.8703	2.15736	0.373626	0.146067	0.0121951	0.0769231	0	0	0.241758	0.0549451	0	0	0	0	0.021978	0.032967	0	0.0989011	0.0769231	0.010989
yecE	JW1857	Same as control	Same as control	6.83275	2.04549	0.478992	0.113821	0.0307692	0.092437	0	0	0.151261	0.0336134	0.0168067	0.0168067	0.00840336	0.0168067	0.00840336	0.00840336	0.00840336	0.210084	0.0756303	0
yedE	JW1914	Same as control	Same as control	5.30751	1.51694	0.448598	0.0994152	0.0208333	0.0654206	0.0140187	0	0.21028	0.0233645	0.0186916	0.00934579	0.0186916	0	0.0046729	0	0.0046729	0.172897	0.0233645	0
	JW2458	Same as control	Same as control	1.71191	0.806755	0.274112	0.0895522	0.0372093	0.0659898	0	0	0.071066	0.0203046	0.0152284	0.0152284	0.0152284	0.0101523	0.0101523	0	0	0.126904	0.0558376	0.0152284
yfiR	JW2584	Above T2 lim	Same as control	15.5137	11.4238	0.351648	0.142857	0.0540541	0.043956	0.010989	0	0.10989	0.043956	0	0.0659341	0.043956	0.021978	0	0.010989	0.010989	0.142857	0.043956	0.010989
	JW2612	Above both lims	Above both lims	31.9897	26.4402	0.36	0.136364	0.0673077	0	0.008	0.008	0.24	0.088	0.024	0.024	0	0.024	0.104	0.048	0.016	0.08	0.024	0.008
ygaW	JW2645	Above SPE lim	Same as control	23.1047	7.34193	0.419355	0.183333	0.0606061	0.0806452	0	0.016129	0.209677	0.0806452	0.016129	0	0.0322581	0.016129	0	0.0322581	0.016129	0.16129	0.0806452	0
ygcH	JW2726	Above SPE lim	Same as control	21.9615	0.516384	0.386139	0.0873786	0.0795455	0.148515	0.00990099	0.00990099	0.148515	0.019802	0.019802	0.00990099	0.029703	0.039604	0	0	0	0.128713	0.029703	0
ynfB	JW1575	Same as control	Same as control	3.36958	2.72571	0.14881	0.0783133	0.0576923	0.00595238	0	0	0.047619	0.0297619	0.00595238	0.00595238	0.00595238	0.0178571	0	0	0	0.0892857	0.0416667	0.0297619
ydhK	JW1637	Same as control	Same as control	18.3578	1.97427	0.222222	0.13	0.0434783	0	0	0	0.122222	0.0333333	0	0	0.0444444	0.0222222	0.0111111	0.0333333	0.0111111	0.1	0.0555556	0.0222222
ydiV	JW1697	Same as control	Same as control	3.59251	1.45318	0.349112	0.0852273	0.0295858	0.035503	0	0	0.177515	0.0473373	0.0177515	0.0118343	0.0177515	0.00591716	0.0236686	0.0118343	0	0.12426	0.0177515	0.00591716
yeaK	JW1776	Same as control	Same as control	1.13007	1.69536	0.158654	0.0753769	0.0209424	0.0384615	0.00480769	0	0.0336538	0.0192308	0.00961538	0.0144231	0.0144231	0.00480769	0.00480769	0.00480769	0.00480769	0.0769231	0.0336538	0.00480769
	JW1826	Same as control	Same as control	3.36869	1.00014	0.31405	0.0940171	0.0169492	0.0578512	0	0	0.157025	0.0330579	0.00826446	0.00826446	0.0330579	0.00826446	0	0.00826446	0	0.0991736	0.0247934	0
	JW1858	Same as control	Same as control	5.3032	0.722602	0.29927	0.0719424	0.037594	0.0510949	0	0	0.124088	0.0437956	0.0218978	0.0145985	0.0218978	0.00729927	0	0.00729927	0	0.124088	0.00729927	0.00729927
	JW1937	Same as control	Same as control	6.40487	3.5394	0.327103	0.139785	0.0212766	0.102804	0	0	0.0841121	0.0280374	0.00934579	0	0	0	0	0	0	0.158879	0.0934579	0.00934579
yfhM	JW2504	Same as control	Same as control	2.68575	1.21479	0.261364	0.0875	0.0295858	0.0625	0.0113636	0.00568182	0.113636	0.0227273	0.0113636	0.00568182	0.00568182	0	0.00568182	0.00568182	0	0.102273	0.0397727	0.0113636
yfjG	JW2600	Same as control	Same as control	6.26353	3.78347	0.408602	0.15625	0.0679612	0.0645161	0.0107527	0	0.182796	0.0645161	0.0215054	0.0107527	0.0215054	0.0215054	0	0	0.0107527	0.193548	0.0752688	0.0322581
yfjQ	JW2614	Same as control	Same as control	2.54753	3.88764	0.111111	0.04375	0.0135135	0.00694444	0	0	0.0416667	0.00694444	0	0.00694444	0	0	0	0.00694444	0	0.0625	0.0347222	0.0138889
ygaC	JW2646	Same as control	Same as control	12.0942	5.34404	0.328502	0.136364	0.0610329	0.0193237	0	0	0.0869565	0.0289855	0.0289855	0.0483092	0.0386473	0.0193237	0.0193237	0.00966184	0	0.173913	0.0531401	0.0144928
	JW2727	Same as control	Same as control	6.26032	1.77336	0.367347	0.0510204	0.0306122	0.0612245	0	0	0.163265	0.0204082	0.0102041	0.0102041	0	0	0.0204082	0.0102041	0.0102041	0.173469	0.0204082	0.0204082
	JW1577	Same as control	Same as control	3.45016	5.74639	0.179104	0.100671	0.05625	0.0149254	0	0.00746269	0.0895522	0.0671642	0.0223881	0.00746269	0.00746269	0.00746269	0.0149254	0.00746269	0.00746269	0.0671642	0.0373134	0.0298507
	JW1640	Same as control	Same as control	1.68763	0.770937	0.299065	0.110526	0.0582524	0.0373832	0.0046729	0.0046729	0.130841	0.0280374	0.00934579	0.0140187	0.0233645	0.0233645	0.0186916	0.0140187	0.0046729	0.11215	0.0373832	0.0186916
ydiY	JW1711	Same as control	Same as control	5.62932	1.24287	0.435065	0.120301	0.0310078	0.123377	0	0	0.136364	0.0454545	0.012987	0.012987	0.0194805	0.00649351	0.012987	0	0	0.181818	0.038961	0.00649351
yoaF	JW1782	Above SPE lim	Same as control	25.7863	3.93013	0.330645	0.0909091	0.018018	0.016129	0.0241935	0	0.177419	0.0322581	0.016129	0.0241935	0.00806452	0	0.0645161	0.00806452	0.016129	0.0967742	0.0241935	0
yebY	JW1828	Same as control	Same as control	2.66483	2.01924	0.150685	0.0805369	0.037037	0.00684932	0	0	0.0342466	0.0273973	0.00684932	0.00684932	0.00684932	0.0205479	0.00684932	0.00684932	0	0.0958904	0.0479452	0.0136986
	JW1864	Same as control	Same as control	2.70113	7.19986	0.565445	0.142012	0.0429448	0.104712	0.0052356	0	0.235602	0.0104712	0.0052356	0.0104712	0.0104712	0.0104712	0.0314136	0	0	0.21466	0.0994764	0.0209424
yodC	JW1940	Same as control	Same as control	4.17999	1.78152	0.457364	0.134454	0.0216606	0.112403	0.00775194	0.00387597	0.20155	0.0503876	0.0116279	0.0116279	0.0193798	0.00387597	0.00387597	0	0	0.151163	0.0465116	0.00387597
hcaT	JW2520	Same as control	Same as control	5.24612	2.30238	0.238411	0.0559441	0.013986	0.0397351	0.013245	0.00662252	0.125828	0.013245	0	0.00662252	0.00662252	0	0.013245	0	0	0.0794702	0.0198675	0.00662252
yfjH	JW2603	Same as control	Same as control	3.76528	3.11516	0.181818	0.0451128	0.023622	0.020979	0.00699301	0	0.0769231	0.027972	0.00699301	0.013986	0	0.013986	0.013986	0.013986	0.00699301	0.0629371	0.00699301	0
yfjW	JW2623	Same as control	Same as control	2.96078	2.29871	0.294643	0.0588235	0.0603015	0.0580357	0	0	0.111607	0.00892857	0.0133929	0.00892857	0.00892857	0.0133929	0.00892857	0	0.00892857	0.129464	0.0357143	0.0267857
ygaM	JW2647	Same as control	Same as control	2.30865	2.23334	0.158824	0.0628571	0.010989	0.0235294	0	0	0.0588235	0.0235294	0.00588235	0.0176471	0.00588235	0.00588235	0.0117647	0	0.00588235	0.0647059	0.0352941	0
ydfR	JW1547	Same as control	Same as control	2.22764	1.00457	0.26087	0.102273	0.0365854	0.0434783	0.0108696	0	0.0978261	0.0326087	0.0108696	0.0217391	0.0217391	0.0108696	0.0217391	0	0	0.0978261	0.0434783	0.0108696
ydgD	JW1590	Same as control	Same as control	4.14401	1.69747	0.351515	0.0769231	0.0326797	0.0606061	0.00606061	0.00606061	0.212121	0.0363636	0.00606061	0.0181818	0.0121212	0.0121212	0.00606061	0.00606061	0	0.0666667	0.0181818	0.00606061
ydhR	JW1657	Same as control	Same as control	5.50653	1.00293	0.317647	0.0987654	0.0350877	0.0529412	0	0	0.152941	0.0529412	0.0235294	0.00588235	0.00588235	0.00588235	0.0117647	0	0	0.123529	0.0352941	0.00588235
yniB	JW1715	Same as control	Same as control	0.877576	1.58729	0.220859	0.0714286	0.0246914	0.0306748	0	0	0.0552147	0.0122699	0.00613497	0.0184049	0.0184049	0.00613497	0.00613497	0.00613497	0	0.116564	0.0368098	0.0122699
yoaG	JW1785	Same as control	Same as control	1.74727	2.0107	0.189873	0.0503145	0.025641	0.0379747	0	0	0.0632911	0.0126582	0.00632911	0	0.0189873	0.00632911	0	0	0	0.0886076	0.0189873	0.0126582
yebZ	JW1829	Same as control	Same as control	1.59278	2.08228	0.218182	0.0542169	0.0128205	0.0363636	0	0	0.0848485	0.0242424	0	0.00606061	0	0	0.0121212	0	0	0.0909091	0.030303	0.0121212
yecJ	JW1891	Same as control	Same as control	3.55391	3.0034	0.445255	0.112069	0.0163934	0.080292	0.00729927	0	0.145985	0.0145985	0	0.00729927	0.0145985	0.0145985	0.0218978	0.00729927	0	0.218978	0.0583942	0
yedR	JW1946	Same as control	Same as control	1.73891	1.03517	0.273885	0.0632911	0.0179641	0.0318471	0.00636943	0	0.121019	0.0191083	0.0127389	0.00636943	0.00636943	0.00636943	0	0.00636943	0	0.127389	0.0318471	0
yfhG	JW2539	Same as control	Same as control	2.29794	3.29578	0.21875	0.0896861	0.0180505	0.03125	0.00446429	0.00446429	0.0848214	0.0535714	0.00892857	0.00892857	0.00892857	0.00892857	0.0133929	0.0178571	0.00446429	0.09375	0.0223214	0
yfjI	JW2605	Same as control	Same as control	3.58135	0.880936	0.309417	0.110619	0.0448276	0.058296	0.0044843	0	0.0672646	0.0358744	0.0134529	0.0224215	0.0269058	0.0134529	0.0134529	0.0044843	0.00896861	0.165919	0.044843	0.0313901
	JW2623.5	Same as control	Same as control	1.4205	2.64627	0.175	0.0471698	0.0176991	0.0583333	0	0	0.05	0.0166667	0.00833333	0.0166667	0.0166667	0.00833333	0	0	0	0.0666667	0.00833333	0
ygaH	JW2658	Same as control	Same as control	5.33903	1.65766	0.227273	0.0901639	0.02	0.0378788	0.00757576	0	0.0606061	0	0.0151515	0.0227273	0.0227273	0.00757576	0	0	0.00757576	0.106061	0.0530303	0
ydfU	JW5909	Same as control	Same as control	4.6115	1.69867	0.185484	0.0737705	0.028169	0.0322581	0	0.00806452	0.0564516	0.0241935	0.00806452	0.016129	0.016129	0.016129	0	0	0	0.0806452	0.0322581	0.00806452
ydgH	JW1596	Same as control	Same as control	1.08143	1.50591	0.245455	0.0493274	0.0178571	0.0363636	0	0	0.0954545	0.0136364	0.00909091	0.0181818	0.00454545	0.00454545	0.00909091	0	0	0.1	0.0318182	0.00454545
ydhS	JW1658	Same as control	Same as control	6.51695	9.14034	0.32646	0.166134	0.0550459	0.0652921	0.00343643	0.00343643	0.0687285	0.0343643	0.00343643	0.0274914	0.0652921	0.0274914	0	0.0137457	0	0.178694	0.0721649	0.0274914
chbG	JW1722	Same as control	Same as control	4.04227	6.56197	0.27686	0.159184	0.0735786	0.0206612	0.00413223	0	0.0867769	0.0413223	0.0123967	0.0247934	0.0330579	0.0413223	0.0123967	0.0123967	0.0123967	0.14876	0.0826446	0.0289256
yeaR	JW1786	Same as control	Same as control	2.83424	0.351189	0.319728	0.0902778	0.0292398	0.0952381	0	0	0.0952381	0.0272109	0.0136054	0.0136054	0.0204082	0.00680272	0.00680272	0	0	0.122449	0.0408163	0.0136054
yobB	JW1832	Same as control	Same as control	2.05351	4.08904	0.102041	0.0285714	0.0172414	0.0306122	0	0	0.0102041	0.0102041	0	0	0.0102041	0.0102041	0	0	0	0.0612245	0.0102041	0.0102041
yecR	JW1892	Same as control	Same as control	1.28598	2.01044	0.214286	0.0508475	0.0150754	0.0204082	0.00510204	0	0.0867347	0.0153061	0	0.0102041	0.0102041	0.00510204	0.0102041	0.00510204	0	0.0918367	0.0153061	0.0102041
yeeW	JW1988	Same as control	Same as control	4.82327	2.82615	0.283843	0.0377358	0.0332103	0.100437	0	0.00436681	0.0917031	0.00873362	0.0174672	0	0	0.00436681	0.00436681	0.00436681	0	0.104803	0.0218341	0.0131004
aceK	JW3976	Same as control	Same as control	2.64356	2.90984	0.12234	0.0223464	0.0366492	0.037234	0.00531915	0	0.0265957	0	0.00531915	0	0.00531915	0.0106383	0	0	0	0.0585106	0.0106383	0.0212766
qor	JW4011	Same as control	Same as control	3.13707	1.19112	0.244813	0.0333333	0.0172414	0.0580913	0.00829876	0.00414938	0.06639	0.00829876	0	0	0.00829876	0	0.0124481	0	0	0.116183	0.00414938	0.0124481
sodB	JW1648	Same as control	Same as control	2.95853	1.22001	0.28	0.0848485	0.016129	0.0514286	0	0	0.08	0.0114286	0	0.00571429	0.00571429	0	0	0.00571429	0	0.142857	0.0628571	0.0171429
	JW2792	Same as control	Same as control	4.69645	1.93853	0.243478	0.0543478	0.0416667	0.00869565	0	0	0.0956522	0	0.00869565	0.00869565	0.00869565	0.00869565	0.0173913	0	0.00869565	0.130435	0.0347826	0.0173913
yagM	JW0273	Same as control	Same as control	3.44804	2.54911	0.227848	0.0649351	0.0263158	0.0443038	0.0126582	0.00632911	0.120253	0.0253165	0.0126582	0.00632911	0.00632911	0	0.00632911	0.00632911	0	0.0759494	0.0189873	0.00632911
ybbV	JW0498	Same as control	Same as control	9.68731	5.17888	0.239316	0.0434783	0.0353982	0.034188	0	0	0.0683761	0	0.00854701	0	0	0	0	0.00854701	0.017094	0.145299	0.034188	0.017094
miaB	JW0658	Same as control	Same as control	5.95583	0.406223	0.287037	0.0752688	0.0319149	0.0833333	0.00925926	0	0.0740741	0.0185185	0	0	0.00925926	0	0.00925926	0.00925926	0	0.12037	0.037037	0.0277778
yceO	JW1045	Same as control	Same as control	0.745448	1.27179	0.2103	0.0531401	0.00873362	0.0472103	0	0	0.0515021	0.0128755	0	0.00858369	0.00858369	0	0.00429185	0	0	0.103004	0.0257511	0.00858369
ymgA	JW1152	Same as control	Same as control	4.29301	1.96351	0.374302	0.0522388	0.0133333	0.0837989	0	0	0.256983	0.0111732	0.0111732	0	0.00558659	0	0	0	0	0.0670391	0.0223464	0
	JW1350	Same as control	Same as control	7.51973	2.98029	0.277311	0.0695652	0.0344828	0.134454	0	0	0.0588235	0.00840336	0	0	0	0.00840336	0	0	0	0.109244	0.0588235	0.0252101
yddJ	JW1466	Same as control	Same as control	1.97669	1.32733	0.40553	0.0789474	0.0185185	0.078341	0.00460829	0	0.21659	0.00921659	0	0.00921659	0	0.0138249	0.0184332	0.00460829	0	0.124424	0.0414747	0
ynjA	JW1742	Same as control	Same as control	0.977648	2.86786	0.139535	0.00869565	0.00819672	0.0310078	0	0	0.0620155	0.00775194	0.00775194	0.00775194	0	0	0.00775194	0	0	0.0387597	0	0
yeaG	JW1772	Same as control	Same as control	3.66441	1.59098	0.410112	0.0769231	0.0251572	0.101124	0.00561798	0.00561798	0.219101	0.0224719	0	0	0.0168539	0.011236	0.00561798	0	0	0.117978	0.0168539	0.00561798
hfq	JW4130	Same as control	Same as control	1.94311	2.63167	0.0963855	0.04	0.00304878	0.0160643	0.00401606	0	0.0281124	0.0160643	0	0.00401606	0.00401606	0	0.00401606	0.00401606	0	0.0481928	0.0160643	0.00401606
sodC	JW1638	Same as control	Same as control	4.19125	2.02989	0.150943	0.0432692	0.0229358	0.00943396	0.00471698	0	0.0518868	0.0188679	0.0188679	0.00943396	0.00943396	0.00471698	0.0188679	0	0.00471698	0.0754717	0.00943396	0
ygdR	JW2801	Same as control	Same as control	1.86637	2.30765	0.151515	0.0314465	0.00694444	0.0363636	0.00606061	0	0.0606061	0.0121212	0	0	0	0	0	0	0	0.0606061	0.0121212	0.00606061
yagN	JW0274	Same as control	Same as control	4.94929	1.3134	0.181818	0.0372671	0.0246914	0.0213904	0	0	0.106952	0	0	0	0.0106952	0.00534759	0.0213904	0.00534759	0	0.0481283	0.0160428	0.0160428
ylbE	JW0507	Same as control	Same as control	1.41814	1.5305	0.3	0.0365854	0.0210526	0.0666667	0	0	0.111111	0.0111111	0	0	0	0.0111111	0.0111111	0	0	0.122222	0.0222222	0.0111111
ybfP	JW0676	Same as control	Same as control	1.95004	1.06826	0.18595	0.0444444	0.0187793	0.0495868	0.00413223	0	0.0454545	0.0165289	0	0.00413223	0.0123967	0.00826446	0	0	0.00413223	0.0950413	0.00826446	0.00413223
ymfD	JW1123	Same as control	Same as control	4.60074	1.28593	0.176471	0.0552995	0.0201005	0.0210084	0	0	0.0756303	0.0210084	0.00840336	0.00420168	0.0168067	0.00840336	0.0294118	0	0.00420168	0.0672269	0.012605	0
ymgB	JW1153	Same as control	Same as control	3.19051	5.49847	0.310127	0.120567	0.0362319	0.0696203	0	0	0.0696203	0	0	0.0253165	0.0316456	0.0189873	0	0	0	0.170886	0.0759494	0.0126582
ydaS	JW1352	Same as control	Same as control	1.46159	1.46806	0.188235	0.0402685	0.0133333	0.0176471	0	0	0.0588235	0.00588235	0.00588235	0.0117647	0.00588235	0	0.0117647	0	0	0.105882	0.0235294	0.00588235
yddK	JW1467	Same as control	Same as control	3.1157	0.727563	0.236967	0.0430108	0.0160428	0.0900474	0	0	0.0900474	0.014218	0.00947867	0.00947867	0.014218	0.00473934	0.00473934	0.00473934	0	0.07109	0.00947867	0
	JW1777	Same as control	Same as control	1.49759	2.54254	0.154545	0.040201	0.0273973	0.0409091	0.00454545	0	0.0318182	0.00909091	0.00454545	0	0	0	0	0.00454545	0.00454545	0.0863636	0.0227273	0.0181818
pphA	JW1827	Same as control	Same as control	5.33146	3.74406	0.486486	0.111111	0.0280374	0.0720721	0.00900901	0	0.315315	0.018018	0.00900901	0.018018	0.036036	0.018018	0.036036	0	0	0.0900901	0.0540541	0
lpp	JW1667	Same as control	Same as control	14.2014	2.16279	0.429577	0.0866142	0.02	0.119718	0.0140845	0.00704225	0.0704225	0.00704225	0	0.0211268	0.0211268	0.0140845	0.00704225	0	0	0.211268	0.0352113	0
tpx	JW1317	Same as control	Same as control	1.41587	1.93175	0.196262	0.0686275	0.0102564	0.0186916	0	0	0.0841121	0.0186916	0	0.0140187	0.0233645	0.00934579	0.0140187	0	0	0.0747664	0.0233645	0
	JW2814	Same as control	Same as control	16.1303	0.468358	0.309278	0.0989011	0.0408163	0.0412371	0.0103093	0	0.123711	0.0309278	0	0.0103093	0.0206186	0.0103093	0.0206186	0	0.0206186	0.113402	0.0309278	0.0206186
	JW0288	Same as control	Same as control	5.58078	1.05136	0.235294	0.0508475	0.0168067	0.0252101	0	0	0.092437	0.0336134	0	0	0.00840336	0	0.00840336	0.00840336	0	0.117647	0.00840336	0.0168067
ybcK	JW0532	Same as control	Same as control	4.6894	0.246519	0.247706	0.101695	0.0446429	0.0366972	0	0	0.0733945	0.0183486	0.00917431	0	0.0275229	0.0183486	0.0183486	0.00917431	0	0.119266	0.0642202	0.0183486
ybgT	JW0724	Above both lims	Above T2 lim	31.3494	38.6927	0.751724	0.459016	0.217742	0.0689655	0.00689655	0	0.551724	0.0344828	0.00689655	0.0275862	0.0482759	0.0965517	0.0551724	0.00689655	0	0.124138	0.296552	0.0827586
	JW1124	Same as control	Same as control	4.12572	0.778528	0.323529	0.110345	0.0277778	0.0352941	0.00588235	0	0.223529	0.0352941	0.00588235	0	0.0176471	0.00588235	0.0117647	0.00588235	0.00588235	0.0764706	0.0352941	0.0117647
ymgF	JW1156	Same as control	Same as control	6.79738	2.12955	0.482759	0.152778	0.0294118	0.091954	0	0	0.298851	0.0344828	0	0	0.0114943	0.0229885	0.0114943	0	0	0.103448	0.0804598	0
ynaE	JW1369	Same as control	Same as control	9.18405	9.55282	0.355263	0.164384	0.0658683	0.0197368	0	0	0.0723684	0.00657895	0.00657895	0.0131579	0.0263158	0.0526316	0	0	0	0.25	0.125	0.0131579
ydeK	JW1503	Same as control	Same as control	11.2084	3.56415	0.445312	0.0720721	0.00869565	0.101562	0.0234375	0	0.257812	0.015625	0	0.015625	0.015625	0.0078125	0.015625	0	0	0.109375	0.015625	0
	JW1799	Same as control	Same as control	0.879258	1.92125	0.242902	0.0824742	0.0229508	0.0567823	0	0	0.0725552	0.00630915	0	0.00630915	0.00946372	0.00630915	0.00315457	0	0	0.119874	0.0599369	0.0157729
argG	JW3140	Same as control	Same as control	7.07884	3.24512	0.303448	0.042735	0.037037	0.0482759	0.00689655	0.00689655	0.158621	0.0206897	0.0275862	0.0206897	0.00689655	0	0.00689655	0.00689655	0.00689655	0.0896552	0	0
ahpF	JW0599	Same as control	Same as control	12.1655	4.54904	0.525	0.0985915	0.0483871	0.0625	0.0125	0.0125	0.2625	0.025	0.0125	0.0125	0.025	0.0125	0.0125	0.0125	0	0.225	0.025	0
	JW0425	Same as control	Same as control	7.00303	0.937755	0.293233	0.0708661	0.034188	0.0902256	0	0	0.172932	0.0150376	0.0075188	0.0075188	0.0451128	0.0150376	0.0075188	0	0	0.0451128	0.0075188	0.0075188
ygeG	JW2819	Same as control	Same as control	14.0922	3.90292	0.371795	0.161765	0.0921053	0.0384615	0	0.0128205	0.230769	0.0384615	0.025641	0	0.0128205	0.025641	0	0	0	0.102564	0.0897436	0.025641
	JW0289	Above T2 lim	Same as control	12.3819	11.5348	0.21134	0.0614525	0.0451977	0.0154639	0.00515464	0	0.108247	0.0360825	0.0206186	0.0360825	0.0154639	0.0103093	0.0412371	0.0206186	0.00515464	0.0463918	0	0.0103093
	JW0547	Same as control	Same as control	9.7052	3.5063	0.18593	0.0619048	0.032	0.0301508	0	0	0.0904523	0.0351759	0.0301508	0.0100503	0.00502513	0.0100503	0.0150754	0	0.0100503	0.0552764	0.0251256	0
	JW0782	Above T2 lim	Same as control	15.999	11.5516	0.492537	0.230088	0.17094	0.104478	0	0.0149254	0.276119	0.0522388	0.0298507	0.0223881	0.0223881	0.0597015	0	0.00746269	0.00746269	0.119403	0.119403	0.0522388
ymfH	JW1128	Same as control	Same as control	4.7481	4.08529	0.375	0.135922	0.0275229	0.0673077	0.00961538	0	0.240385	0.0288462	0	0.00961538	0.0480769	0.00961538	0.0288462	0.00961538	0	0.0769231	0.0384615	0.0192308
ycgI	JW1162	Same as control	Same as control	4.45739	1.2273	0.353982	0.0630631	0.00840336	0.0973451	0	0	0.185841	0.0265487	0.00884956	0	0.0176991	0	0	0	0	0.106195	0.0176991	0
	JW1404	Above both lims	Above T2 lim	25.3511	18.989	0.487654	0.314685	0.160714	0.0740741	0.0123457	0	0.283951	0.0185185	0	0.0123457	0.0185185	0.0617284	0.0246914	0.00617284	0	0.117284	0.228395	0.104938
	JW1518	Same as control	Same as control	2.77369	2.09731	0.474684	0.072	0.0078125	0.0822785	0	0	0.28481	0.0189873	0	0.00632911	0.00632911	0.00632911	0.0126582	0.00632911	0	0.101266	0.0253165	0
	JW1810	Same as control	Same as control	1.95923	2.63305	0.142857	0.0111111	0.0201005	0.0255102	0	0.00510204	0.0612245	0.00510204	0.00510204	0.00510204	0	0.00510204	0.00510204	0	0	0.0561224	0.00510204	0.00510204
cls	JW1241	Same as control	Same as control	6.81184	1.53778	0.268519	0.0769231	0.0344828	0.0185185	0	0.00925926	0.157407	0.037037	0.00925926	0.00925926	0.00925926	0.00925926	0.0185185	0	0	0.0925926	0.0277778	0.00925926
gor	JW3467	Same as control	Same as control	9.04862	2.01833	0.444444	0.129032	0.0507246	0.0555556	0.00694444	0	0.25	0.0138889	0.00694444	0.0277778	0.0208333	0.0347222	0.0138889	0	0.0138889	0.131944	0.0694444	0.00694444
ogt	JW1329	Same as control	Same as control	15.1803	8.96968	0.265306	0.178344	0.043956	0.0204082	0	0	0.0408163	0.0204082	0.0136054	0.0544218	0.0408163	0.00680272	0	0.00680272	0.00680272	0.156463	0.122449	0.0340136
ygeH	JW2820	Same as control	Same as control	3.76931	6.40131	0.1875	0.0874317	0.0531915	0.0260417	0	0	0.0364583	0.015625	0.0104167	0.0364583	0.0416667	0.03125	0.00520833	0.0104167	0.00520833	0.0885417	0.0260417	0.0104167
	JW0296	Same as control	Same as control	3.20931	0.944359	0.198413	0.0629921	0.031746	0.0238095	0	0	0.0873016	0.0238095	0.015873	0.015873	0.015873	0.00793651	0.015873	0	0	0.0793651	0.0238095	0.00793651
ybcW	JW0548	Same as control	Same as control	7.0114	1.19638	0.175258	0.0660377	0.0183486	0.0206186	0	0	0.0515464	0.0103093	0	0.0103093	0.0206186	0.0103093	0	0.0103093	0.0103093	0.0927835	0.0309278	0
	JW0793	Same as control	Same as control	17.7539	2.63343	0.411348	0.0629921	0.0322581	0.0780142	0.0141844	0.0141844	0.191489	0.0070922	0	0.0141844	0.0141844	0	0.0070922	0.0141844	0.0070922	0.148936	0.0141844	0.0070922
	JW1129	Same as control	Same as control	13.0532	7.51762	0.47651	0.183824	0.0738255	0.107383	0.0201342	0	0.275168	0.0604027	0.0268456	0.00671141	0.0268456	0.0268456	0.0201342	0.0134228	0	0.107383	0.0671141	0.0201342
ycgY	JW1185	Same as control	Same as control	6.3432	1.048	0.42268	0.157895	0.03	0.0927835	0.0103093	0	0.206186	0.0309278	0.0103093	0.0103093	0.0206186	0	0	0.0103093	0	0.123711	0.0927835	0.0206186
	JW1440	Same as control	Same as control	16.7933	4.70587	0.438914	0.168142	0.0325203	0.113122	0	0.00452489	0.0678733	0.0180995	0.00452489	0.0135747	0.0633484	0.00452489	0	0.00452489	0.00452489	0.253394	0.0904977	0.0180995
ydfV	JW1557	Same as control	Same as control	2.43903	1.77593	0.318436	0.0410959	0.0129032	0.0670391	0	0	0.162011	0.0167598	0.0111732	0	0	0	0.0223464	0	0	0.111732	0.0167598	0
cysG	JW3331	Same as control	Same as control	6.20829	4.06012	0.145631	0.0392157	0.01	0.0291262	0	0.00970874	0.0582524	0.0194175	0	0	0.00970874	0	0.00970874	0.00970874	0	0.0582524	0	0
gst	JW1627	Same as control	Same as control	7.8866	5.02956	0.267516	0.0780142	0.0397351	0.0318471	0	0	0.184713	0.0382166	0.0191083	0.0127389	0.0191083	0.0191083	0.0382166	0.0127389	0.00636943	0.0509554	0.0127389	0
yafL	JW0217	Above both lims	Same as control	24.7953	12.1999	0.338583	0.0697674	0.0310078	0.023622	0	0	0.204724	0.0393701	0.015748	0.0393701	0.00787402	0.00787402	0.0708661	0.015748	0	0.0551181	0.023622	0.00787402
	JW2832	Same as control	Same as control	12.4659	4.79595	0.290323	0.0693069	0.0350877	0.0645161	0	0	0.169355	0.0322581	0.0322581	0	0.016129	0	0.016129	0.016129	0	0.0725806	0.00806452	0
ykgH	JW0302	Same as control	Same as control	9.78164	4.51443	0.369128	0.100719	0.0601504	0.0134228	0	0.00671141	0.147651	0.0469799	0.0201342	0.0201342	0.0134228	0.0134228	0.033557	0.0134228	0.00671141	0.174497	0.033557	0.0134228
	JW0825	Same as control	Same as control	5.25443	1.72063	0.410853	0.08	0.05	0.0620155	0	0	0.162791	0	0.0155039	0.0155039	0.0232558	0.00775194	0.00775194	0	0	0.170543	0.0387597	0.0155039
ymfJ	JW1130	Same as control	Same as control	6.49786	0.571304	0.30137	0.101562	0.05	0.0479452	0.0136986	0.00684932	0.171233	0.0273973	0.00684932	0.00684932	0.0205479	0.0136986	0	0	0.00684932	0.0958904	0.0273973	0.0205479
	JW1280	Same as control	Same as control	2.86915	2.52924	0.167832	0.0410959	0.00689655	0.034965	0	0	0.0699301	0.027972	0.00699301	0	0	0	0.00699301	0.00699301	0	0.0629371	0.013986	0
	JW1450	Same as control	Same as control	2.75085	4.61194	0.546875	0.131148	0.0245902	0.09375	0	0	0.320312	0.0078125	0	0.015625	0.0234375	0.0078125	0.0234375	0	0	0.132812	0.09375	0.015625
ydhI	JW1635	Above both lims	Above both lims	36.7786	25.6501	0.769231	0.357143	0.150538	0.0769231	0.0192308	0	0.557692	0.00961538	0	0.00961538	0.0576923	0.0576923	0.0384615	0.00961538	0.0288462	0.144231	0.240385	0.0480769
	JW1866	Same as control	Same as control	7.836	2.08173	0.382353	0.0808081	0.03125	0.0588235	0.00980392	0	0.245098	0.0490196	0.00980392	0.00980392	0.00980392	0	0.0196078	0	0	0.0686275	0.0196078	0.0196078
fadD	JW1794	Same as control	Same as control	2.59149	1.4451	0.225989	0.0387097	0.0060241	0.0847458	0.00564972	0	0.0677966	0.0169492	0	0.0169492	0.0112994	0.00564972	0.00564972	0	0	0.079096	0	0
katG	JW3914	Same as control	Same as control	6.13598	1.92612	0.133858	0.0852713	0.0359712	0.015748	0	0	0.0551181	0.023622	0.023622	0.00787402	0.023622	0	0.00787402	0	0	0.0551181	0.0393701	0.015748
ygcJ	JW2728	Same as control	Same as control	2.61024	2.87764	0.0904255	0.0344828	0.00568182	0.0159574	0.00531915	0	0.037234	0.00531915	0	0.00531915	0.0106383	0.00531915	0.00531915	0.00531915	0	0.0319149	0.0106383	0
yafU	JW0207	Same as control	Same as control	5.05215	1.31531	0.279661	0.0625	0.032967	0.0423729	0	0	0.135593	0.0254237	0.0169492	0.0169492	0.00847458	0	0.0254237	0.00847458	0.00847458	0.101695	0.0169492	0.00847458
	JW0314	Same as control	Same as control	1.51071	2.928	0.157895	0.0190476	0	0.0105263	0	0	0.0842105	0.0105263	0	0	0	0	0	0	0	0.0631579	0.0105263	0
ylcE	JW0552	Same as control	Same as control	4.997	1.05225	0.192308	0.0733333	0.0377358	0.0128205	0.00641026	0	0.0833333	0	0	0.0128205	0.0128205	0.00641026	0.0128205	0.00641026	0	0.0897436	0.0448718	0.0320513
ybjM	JW0832	Same as control	Same as control	3.07577	1.21322	0.303797	0.0666667	0.00847458	0.0506329	0	0	0.120253	0.0126582	0	0.0253165	0.00632911	0	0.00632911	0	0	0.120253	0.0316456	0.00632911
elbA	JW1147	Same as control	Same as control	6.23834	5.63104	0.469388	0.138889	0.0446429	0.0306122	0.0102041	0	0.285714	0	0	0.0102041	0.0408163	0.0204082	0	0	0	0.153061	0.102041	0.0306122
	JW1321.5	Same as control	Same as control	7.17731	3.14039	0.3125	0.153285	0.0606061	0.0486111	0	0	0.0833333	0.0138889	0.00694444	0.00694444	0.0555556	0.0208333	0.00694444	0.00694444	0	0.180556	0.0763889	0.0277778
	JW1454	Same as control	Same as control	7.01835	2.04824	0.474453	0.0737705	0.0307692	0.109489	0.00729927	0.00729927	0.211679	0.0145985	0.00729927	0.0218978	0.0145985	0	0.0291971	0.00729927	0.00729927	0.138686	0.0291971	0.0145985
ydiZ	JW1713	Same as control	Same as control	4.26419	1.60376	0.373913	0.0729167	0.0337079	0.0434783	0	0	0.173913	0.00869565	0	0.026087	0.0173913	0.00869565	0.026087	0	0	0.121739	0.0347826	0.0173913
yedN	JW1918	Same as control	Same as control	9.56183	8.58642	0.26749	0.146444	0.0989011	0.0205761	0	0.00411523	0.037037	0.0123457	0.0123457	0.0164609	0.0617284	0.0534979	0.00411523	0	0.00411523	0.193416	0.0699588	0.0411523
mog	JW0008	Same as control	Same as control	4.49276	1.72486	0.234694	0.0340909	0.05	0.0408163	0	0	0.0918367	0.0204082	0.0204082	0.0102041	0	0.0102041	0.0102041	0	0	0.0816327	0.0102041	0.0306122
sodA	JW3879	Same as control	Same as control	3.20183	1.78333	0.320896	0.0333333	0	0.0970149	0.00746269	0	0.0895522	0.00746269	0	0.00746269	0.00746269	0	0	0	0	0.134328	0.00746269	0
ygdH	JW2766	Same as control	Same as control	2.34407	2.94128	0.130841	0.0190476	0	0.00934579	0	0	0.0280374	0.0186916	0	0	0	0	0	0	0	0.0934579	0	0
yafN	JW0222	Same as control	Same as control	2.56996	0.60833	0.229358	0.0721649	0.016	0.0458716	0	0	0.100917	0.0183486	0.00917431	0.00917431	0.0275229	0	0	0	0	0.0825688	0.0183486	0.00917431
	JW0319	Same as control	Same as control	10.0963	2.66075	0.211111	0.0625	0.0273973	0.0555556	0.0111111	0	0.0666667	0.0333333	0	0.0222222	0	0	0.0222222	0.0111111	0.0111111	0.0777778	0.0111111	0.0111111
	JW0651	Above SPE lim	Same as control	24.0719	2.25472	0.262295	0.0322581	0.0327869	0.0983607	0.0163934	0.0163934	0.114754	0	0	0	0.0163934	0.0163934	0.0163934	0	0	0.0655738	0	0
	JW0962	Same as control	Same as control	3.06621	1.16602	0.328467	0.0769231	0.047619	0.0364964	0	0	0.124088	0.0218978	0.0145985	0.00729927	0.00729927	0.00729927	0.0145985	0.00729927	0.00729927	0.153285	0.0437956	0.0218978
ycgX	JW1148	Same as control	Same as control	8.71967	0.648588	0.364865	0.117241	0.038961	0.121622	0	0	0.135135	0.027027	0.0135135	0.00675676	0.0405405	0.0135135	0	0	0	0.114865	0.0472973	0.0135135
	JW1340	Same as control	Same as control	6.60561	1.40996	0.341463	0.0956522	0.0344828	0.0894309	0.00813008	0.00813008	0.162602	0.0325203	0.00813008	0	0.0325203	0.00813008	0.0162602	0	0.00813008	0.105691	0.0243902	0.00813008
	JW1465	Above both lims	Above T2 lim	25.8411	35.7496	0.649573	0.233871	0.169935	0.145299	0	0	0.316239	0.017094	0	0.00854701	0.0683761	0.128205	0.00854701	0	0.00854701	0.222222	0.162393	0.0854701
ydjO	JW1719	Same as control	Same as control	8.32931	3.90753	0.5	0.0952381	0.0338983	0.119403	0.0149254	0.00746269	0.253731	0.00746269	0	0	0	0.00746269	0.00746269	0.00746269	0	0.149254	0.0522388	0.0149254
yedN	JW5912	Same as control	Same as control	9.64958	1.70238	0.352	0.0598291	0.025	0.04	0.016	0.008	0.128	0.016	0.008	0.016	0	0	0.024	0.008	0	0.16	0.024	0.016
ulaE	JW4155	Same as control	Same as control	2.5797	1.26473	0.240964	0.0301205	0.0199005	0.0421687	0	0	0.0301205	0.0120482	0	0.0060241	0.0060241	0.0060241	0.0060241	0	0	0.168675	0.0120482	0.0180723
yjgZ	JW4236	Same as control	Same as control	7.6539	0.207083	0.311828	0.0631579	0.0315789	0.0322581	0.0107527	0	0.11828	0	0.0107527	0.0215054	0.0107527	0.0215054	0	0	0	0.150538	0.0430108	0
ompW	JW1248	Same as control	Same as control	5.27476	0.540764	0.290598	0.025	0.03125	0.0512821	0	0	0.102564	0	0	0.017094	0	0.017094	0	0.00854701	0	0.136752	0.017094	0.017094
	JW1182	Same as control	Same as control	5.57838	2.1643	0.288136	0.0511364	0.0163043	0.0169492	0.00564972	0	0.0564972	0.0112994	0	0.0508475	0.0169492	0.0169492	0.00564972	0.00564972	0	0.180791	0.0169492	0
gatR	JW2074	Above T2 lim	Above T2 lim	15.6257	15.0127	0.585714	0.242424	0.0625	0.0857143	0	0	0.242857	0.0571429	0.0142857	0	0.0285714	0	0.0142857	0	0	0.285714	0.142857	0.0428571
yqgB	JW2906	Same as control	Same as control	1.61912	2.87509	0.123596	0.0425532	0.0277778	0.0224719	0	0	0.0168539	0	0	0.0224719	0.0280899	0.011236	0	0	0	0.0617978	0.0168539	0.0168539
yhaC	JW3092	Same as control	Same as control	4.96062	1.35637	0.244094	0.0447761	0.0163934	0.0551181	0.00787402	0	0.0472441	0.00787402	0.00787402	0	0.00787402	0.00787402	0	0	0	0.165354	0.023622	0
yhdW	JW3236	Above SPE lim	Same as control	31.4413	2.97353	0.344086	0.141176	0.0412371	0.0860215	0.0215054	0.0107527	0.150538	0.0107527	0.0215054	0	0.0215054	0.0215054	0	0	0	0.129032	0.0752688	0
ligB	JW3622	Same as control	Same as control	2.89402	2.27852	0.304688	0.0714286	0.0204082	0.0546875	0	0	0.15625	0.0234375	0.0078125	0.015625	0.0078125	0.0078125	0.0234375	0.0078125	0	0.0859375	0.0234375	0
yifN	JW3750	Same as control	Same as control	6.07552	2.32099	0.240196	0.026455	0.0184332	0.0539216	0.00490196	0	0.102941	0.00490196	0.00490196	0	0	0.00980392	0.00980392	0	0.00980392	0.102941	0.0147059	0.00490196
fabR	JW3935	Same as control	Same as control	3.74496	3.27677	0.0872483	0.0367647	0.0232558	0.0201342	0	0	0.00671141	0.00671141	0	0.00671141	0.0134228	0.0134228	0.00671141	0.00671141	0.00671141	0.0536913	0.0134228	0.00671141
ulaF	JW4156	Same as control	Same as control	19.8286	1.42517	0.308725	0.105263	0.0465116	0.0536913	0.0201342	0.00671141	0.120805	0.0201342	0	0.00671141	0.00671141	0.0134228	0.0134228	0	0	0.120805	0.0469799	0.0201342
hyfC	JW2468	Above both lims	Above both lims	46.6144	16.1047	0.190476	0.125	0.152174	0	0	0	0.0952381	0.047619	0	0	0	0.047619	0	0	0	0.0952381	0.0714286	0.119048
chaC	JW1209	Same as control	Same as control	5.8842	7.90486	0.45098	0.113208	0.0681818	0.0196078	0	0	0.196078	0	0	0.0392157	0.0196078	0.0196078	0	0	0	0.215686	0.0980392	0.0392157
molR	JW2102	Same as control	Same as control	8.07541	1.08578	0.261538	0.109091	0	0.0307692	0	0	0.0461538	0.0307692	0	0	0	0	0	0	0	0.184615	0.0615385	0
galP	JW2910	Same as control	Same as control	2.12801	1.60036	0.350746	0.0666667	0.008	0.0447761	0	0	0.0895522	0	0	0.00746269	0.0223881	0.00746269	0.0149254	0	0	0.216418	0.0373134	0
garK	JW3093	Same as control	Same as control	19.0228	6.7551	0.269841	0.0985915	0.057971	0	0	0	0.015873	0.015873	0	0.0793651	0.047619	0	0	0	0	0.174603	0.047619	0.0634921
	JW3362	Same as control	Same as control	7.29194	3.20957	0.408163	0.103448	0.0444444	0.0306122	0.0102041	0	0.204082	0.0408163	0.0102041	0.0102041	0	0	0.0102041	0.0102041	0	0.173469	0.0510204	0.0306122
ysdC	JW5937	Above SPE lim	Same as control	22.9772	7.21945	0.434783	0.0416667	0.0666667	0.0434783	0	0	0.152174	0	0.0217391	0.0217391	0	0.0217391	0	0	0.0217391	0.217391	0.0434783	0
yzcX	JW3780	Same as control	Same as control	12.1891	0.341977	0.207547	0.0925926	0.0175439	0.0188679	0	0	0.113208	0	0.0188679	0	0.0566038	0	0	0	0	0.0943396	0.0377358	0
phnE	JW4065	Same as control	Same as control	0.693359	2.27798	0.288591	0.0325203	0.00769231	0.0402685	0	0	0.120805	0.00671141	0	0	0.00671141	0	0	0	0	0.154362	0.0134228	0.00671141
chpB	JW4184	Same as control	Same as control	2.99045	2.98443	0.169492	0.0483871	0.0169492	0.0169492	0	0	0.0338983	0.0169492	0	0.0338983	0.0338983	0	0	0	0	0.0847458	0	0.0169492
yjjQ	JW4329	Same as control	Same as control	4.53342	2.14834	0.154545	0.0285714	0.0208333	0	0	0	0.0727273	0	0	0.0181818	0	0.00909091	0.0272727	0	0	0.0636364	0.0272727	0.00909091
mdoH	JW1037	Same as control	Same as control	18.3979	7.54794	0.295082	0.0408163	0.06	0.0327869	0	0	0.0819672	0.0163934	0	0.0655738	0.0163934	0.0491803	0.0491803	0	0	0.114754	0	0
tfaE	JW1142	Same as control	Same as control	12.8012	8.37035	0.42029	0.181034	0.0901639	0.0797101	0	0	0.188406	0.0144928	0	0.0289855	0.057971	0.0434783	0.00724638	0.0217391	0	0.15942	0.0724638	0.0362319
dos	JW1484	Same as control	Same as control	10.9212	9.35184	0.587629	0.139535	0.0860215	0.0309278	0	0	0.309278	0.0206186	0.0309278	0.0103093	0.0206186	0.0206186	0.0206186	0.0103093	0.0103093	0.226804	0.0721649	0.0309278
	JW2327	Above both lims	Same as control	22.256	12.6711	0.51938	0.235714	0.0632911	0.0465116	0	0	0.139535	0.0542636	0.00775194	0.0155039	0.0775194	0.0310078	0.0232558	0.0310078	0.00775194	0.317829	0.116279	0.0310078
yggN	JW2925	Same as control	Same as control	8.7989	0.399952	0.346939	0.0886076	0.0229885	0.0306122	0	0.0102041	0.142857	0	0.0102041	0.0204082	0.0204082	0	0.0102041	0	0	0.163265	0.0510204	0.0102041
garL	JW3095	Same as control	Same as control	2.45457	0.887866	0.234848	0.0810811	0.0275229	0.0151515	0	0	0.0757576	0.00757576	0	0	0.00757576	0.00757576	0.0151515	0	0	0.143939	0.0530303	0.0151515
	JW3407	Same as control	Same as control	6.90309	4.33851	0.492537	0.179487	0.0263158	0.0547264	0.00497512	0	0.288557	0.0298507	0.00995025	0.0248756	0.039801	0.00497512	0.0149254	0.00995025	0.00497512	0.134328	0.0646766	0
glvC	JW3660	Above SPE lim	Above SPE lim	72.4738	2.92588	0.1875	0.0789474	0.0857143	0.03125	0	0.03125	0	0	0	0	0.0625	0.03125	0	0	0	0.15625	0.03125	0.03125
yifL	JW3781	Same as control	Same as control	4.38755	1.99584	0.276119	0.0491803	0.00840336	0.0223881	0.00746269	0	0.149254	0	0	0.00746269	0.0149254	0	0.0149254	0.00746269	0	0.0970149	0.0149254	0.00746269
melA	JW4080	Same as control	Same as control	4.90202	1.52057	0.359375	0.0545455	0.0265487	0.0703125	0.0078125	0	0.148438	0	0	0.015625	0.0078125	0	0.015625	0	0	0.148438	0.03125	0.0234375
thrC	JW0003	Same as control	Same as control	5.93019	1.17225	0.30303	0.03125	0.0169492	0.0151515	0	0	0.0757576	0.0151515	0.0151515	0.030303	0	0	0	0	0	0.181818	0.0151515	0
eaeH	JW0291	Same as control	Same as control	6.10693	2.16451	0.275591	0.0272727	0.0178571	0.00787402	0	0	0.11811	0.00787402	0.00787402	0.00787402	0	0	0.0393701	0	0	0.133858	0.015748	0.00787402
nohA	JW1541	Same as control	Same as control	7.4763	3.1562	0.135922	0.0636364	0.00934579	0.0291262	0.00970874	0	0.038835	0.0194175	0.00970874	0.00970874	0.00970874	0	0.0194175	0	0	0.038835	0.0291262	0
iscS	JW2514	Above T2 lim	Same as control	4.22844	13.5977	0.47541	0.186441	0.0819672	0.0491803	0	0	0.213115	0.0163934	0	0.0327869	0.0491803	0.0491803	0.0163934	0	0	0.196721	0.114754	0.0327869
yghB	JW2976	Above SPE lim	Same as control	24.7577	5.45361	0.505155	0.16129	0.0412371	0.0927835	0	0	0.257732	0.0824742	0.0206186	0.0103093	0.0309278	0.0206186	0	0	0	0.14433	0.0412371	0
garP	JW3096	Same as control	Same as control	3.25414	2.77109	0.264368	0.1	0.0425532	0.0517241	0.00574713	0	0.0689655	0.00574713	0.00574713	0.0344828	0.0402299	0.0344828	0.0114943	0.00574713	0	0.132184	0.045977	0.00574713
yhhH	JW3449	Same as control	Same as control	5.07961	1.16411	0.466667	0.0740741	0.0566038	0.05	0	0	0.175	0.0166667	0.00833333	0.025	0.025	0.025	0.025	0	0	0.2	0.025	0.0166667
ilvG	JW3740	Same as control	Same as control	5.59084	2.96192	0.0983607	0.0333333	0.03125	0.0163934	0	0	0.0163934	0	0	0	0.0163934	0.0327869	0	0	0	0.0655738	0.0163934	0
yigM	JW3803	Same as control	Same as control	2.41624	1.20056	0.293578	0.0421053	0.00990099	0.0366972	0	0	0.12844	0.00917431	0	0.0366972	0.00917431	0	0.00917431	0	0	0.12844	0.0183486	0.00917431
	JW4145	Same as control	Same as control	1.59966	1.93706	0.280822	0.0205479	0	0.0205479	0	0	0.0753425	0	0	0.0205479	0.00684932	0	0.0136986	0	0	0.157534	0.0136986	0
asnB	JW0660	Same as control	Same as control	3.98161	5.35843	0.144231	0.05	0.0363636	0.00961538	0	0	0.0384615	0	0.00961538	0.0576923	0.0288462	0.0192308	0	0	0	0.0384615	0.0192308	0.00961538
eutI	JW2442	Same as control	Same as control	4.75459	1.67093	0.166667	0.0763889	0.0234375	0.00694444	0	0	0.0486111	0.0208333	0.00694444	0.00694444	0.0138889	0.0138889	0	0.0138889	0	0.104167	0.0347222	0
ybeZ	JW0657	Same as control	Same as control	12.3422	1.6741	0.428571	0.127451	0.039604	0.021978	0	0	0.153846	0.043956	0.021978	0.032967	0.021978	0	0	0	0	0.230769	0.0769231	0.021978
intQ	JW1571	Same as control	Same as control	1.89445	1.87803	0.144144	0.0594059	0.036036	0.00900901	0	0	0.027027	0.00900901	0.00900901	0.00900901	0.018018	0.00900901	0.00900901	0.00900901	0	0.0990991	0.027027	0.018018
	JW2519	Same as control	Same as control	4.57033	2.00687	0.28125	0.0531915	0	0	0	0	0.177083	0.0104167	0	0	0	0	0	0	0	0.104167	0.0416667	0
ygjR	JW3058	Same as control	Same as control	12.7979	2.92399	0.405405	0.0535714	0.037037	0.0540541	0	0	0.243243	0.027027	0.0135135	0.0135135	0	0.0135135	0.0135135	0	0.0135135	0.108108	0.0135135	0
agaW	JW3103	Same as control	Same as control	11.284	3.09947	0.394904	0.129771	0.0522876	0.0254777	0	0	0.184713	0.0127389	0	0.0191083	0.0509554	0.0318471	0.0509554	0	0.00636943	0.165605	0.044586	0.0191083
yhiL	JW3457	Same as control	Same as control	3.67015	1.19149	0.352941	0.107438	0.0338983	0.0294118	0.00735294	0	0.183824	0.0147059	0	0.0147059	0.0294118	0.0147059	0.0294118	0	0	0.139706	0.0441176	0.0147059
ilvG	JW3741	Same as control	Same as control	1.4791	1.9755	0.226415	0.037037	0	0.0377358	0	0	0.0566038	0	0	0	0.0188679	0	0	0	0	0.132075	0.0188679	0
yihE	JW3831	Same as control	Same as control	2.65582	2.55058	0.168224	0.0504202	0.0172414	0	0	0	0.00934579	0.00934579	0.00934579	0	0.00934579	0	0	0	0	0.158879	0.0373832	0.00934579
	JW4150	Same as control	Same as control	1.39227	0.87437	0.240385	0.0588235	0.024	0.0192308	0	0	0.0865385	0.00961538	0.00961538	0	0.0192308	0.00961538	0	0	0	0.134615	0.0288462	0.00961538
yqjK	JW3071	Same as control	Same as control	1.75504	2.24681	0.219512	0.025	0	0.0243902	0	0	0.0365854	0.0121951	0	0.0243902	0	0	0	0	0	0.134146	0.0121951	0
aroG	JW0737	Same as control	Same as control	8.51974	2.03533	0.22807	0.101695	0.0166667	0	0	0	0.0701754	0.0350877	0	0.0526316	0.0175439	0	0.0175439	0	0	0.105263	0.0526316	0.0175439
ybbO	JW0482	Same as control	Same as control	1.52484	2.65832	0.102041	0.0560748	0.0196078	0	0	0	0.0204082	0.0102041	0	0.0102041	0.0204082	0.0102041	0	0	0	0.0714286	0.0306122	0.0102041
	JW0839	Same as control	Same as control	5.49538	1.14077	0.289941	0.110429	0.0658683	0.0177515	0	0.00591716	0.112426	0.0177515	0	0.0236686	0.0236686	0.0236686	0.0177515	0.00591716	0	0.136095	0.0650888	0.035503
	JW1589	Same as control	Same as control	11.9403	0.785769	0.2875	0.0641026	0.0361446	0.025	0	0	0.15	0.025	0	0.0125	0.0125	0.0125	0.0375	0	0.0125	0.0875	0.025	0.0125
	JW2529	Above SPE lim	Above SPE lim	32.3793	8.38992	0.362162	0.0819672	0.0240964	0.0162162	0	0	0.178378	0.0216216	0.0108108	0.0162162	0.0108108	0.00540541	0.0864865	0.027027	0.00540541	0.12973	0.0432432	0.00540541
	JW3072	Same as control	Same as control	17.8179	5.86685	0.285714	0.15	0.0588235	0.0178571	0	0	0.0892857	0.0357143	0.0357143	0.0535714	0.0357143	0.0357143	0	0.0178571	0	0.142857	0.0892857	0
gltB	JW3179	Same as control	Same as control	5.14996	2.6992	0.352459	0.103774	0.0285714	0.0163934	0.00819672	0	0.172131	0.0163934	0	0.00819672	0.0409836	0.0163934	0.0327869	0.00819672	0	0.147541	0.0245902	0.00819672
yhiS	JW3471	Same as control	Same as control	4.5029	3.16163	0.282051	0.0384615	0	0	0	0	0.141026	0.0128205	0	0.0384615	0.0128205	0	0.025641	0	0	0.102564	0.0128205	0
ilvC	JW3747	Same as control	Same as control	5.38585	7.14033	0.304878	0.0625	0.0384615	0.0487805	0	0	0.097561	0.0121951	0.0243902	0	0	0	0	0	0.0121951	0.170732	0.0487805	0.0121951
dsbA	JW3832	Same as control	Same as control	6.91667	2.93201	0.361446	0.0759494	0.0422535	0.0722892	0.0120482	0	0.144578	0.0120482	0.0120482	0	0	0.0120482	0.0120482	0	0	0.192771	0.060241	0.0120482
ytfA	JW4163	Same as control	Same as control	14.4131	8.32419	0.515625	0.154472	0.0205479	0.148438	0	0	0.148438	0.0078125	0	0.015625	0.046875	0	0.015625	0	0	0.203125	0.09375	0.0234375
yibD	JW3590	Same as control	Same as control	4.0641	1.42737	0.346667	0.0684932	0.0135135	0.0533333	0	0	0.146667	0	0	0.04	0.0133333	0	0	0	0	0.146667	0.0533333	0.0133333
panD	JW0127	Same as control	Same as control	5.92009	2.04446	0.194805	0.0757576	0.0379747	0.012987	0	0	0.0649351	0.012987	0.012987	0.025974	0.025974	0.012987	0	0	0.012987	0.103896	0.025974	0.012987
thiD	JW2090	Same as control	Same as control	1.86482	3.44065	0.155556	0.076087	0.0470588	0	0	0	0.0333333	0.0222222	0.0111111	0.0333333	0.0333333	0.0222222	0.0111111	0	0	0.0777778	0.0222222	0.0111111
hcp	JW0857	Same as control	Same as control	5.04651	3.77219	0.435484	0.156522	0.0508475	0.0887097	0.00806452	0	0.193548	0.0241935	0.00806452	0.0241935	0.0241935	0.016129	0.00806452	0	0	0.169355	0.0887097	0.0241935
arpB	JW1710	Same as control	Same as control	9.19733	1.44555	0.384615	0.0989011	0.0106383	0.0480769	0	0	0.173077	0.0192308	0	0	0.00961538	0.00961538	0.00961538	0.0192308	0	0.173077	0.0576923	0
fucK	JW2774	Same as control	Same as control	10.4181	1.57125	0.333333	0.0888889	0.0631579	0.0333333	0	0	0.177778	0.0111111	0	0	0.0444444	0.0444444	0.0222222	0	0	0.144444	0.0333333	0.0222222
tdcC	JW3087	Same as control	Same as control	1.62876	2.65498	0.162162	0.025641	0.0128205	0.0135135	0	0	0.0405405	0	0	0	0	0	0.0135135	0	0	0.108108	0.027027	0.0135135
yhcE	JW3184	Same as control	Same as control	4.28027	2.72626	0.443299	0.111702	0.0410256	0.056701	0	0	0.134021	0.0257732	0.00515464	0.0412371	0.0257732	0.0309278	0.00515464	0	0	0.21134	0.056701	0.00515464
argI	JW4211	Same as control	Same as control	3.3585	1.46788	0.284404	0.0408163	0.00869565	0.0183486	0	0	0.0825688	0.0183486	0	0.0183486	0.00917431	0	0.00917431	0.00917431	0	0.174312	0.00917431	0.00917431
hemE	JW3961	Same as control	Same as control	7.22562	2.54243	0.367089	0.142857	0.0410256	0.0506329	0	0	0.0949367	0.0189873	0.0189873	0.0126582	0.056962	0.0189873	0.0126582	0	0	0.227848	0.0759494	0.0126582
pheP	JW0565	Same as control	Same as control	7.14258	3.06249	0.27193	0.0810811	0.0273973	0.0526316	0	0.00877193	0.0614035	0.0263158	0.0175439	0.00877193	0.0350877	0.00877193	0.00877193	0.00877193	0	0.157895	0.00877193	0
mdoG	JW1035	Same as control	Same as control	3.54069	1.91131	0.154839	0.047619	0.0263158	0.00645161	0	0	0.0193548	0	0	0.00645161	0.0193548	0.00645161	0.00645161	0.00645161	0.00645161	0.116129	0.0322581	0.0193548
	JW1997	Same as control	Same as control	5.01181	1.00639	0.220779	0.0691824	0.0141509	0.038961	0	0	0.0649351	0.025974	0	0.012987	0.012987	0	0.00649351	0.012987	0	0.116883	0.0324675	0.0194805
ygfG	JW2886	Above SPE lim	Same as control	24.9007	8.63799	0.472527	0.180851	0.0441176	0.0549451	0.010989	0	0.021978	0.032967	0.010989	0.0549451	0.0769231	0.010989	0	0	0	0.351648	0.0659341	0.043956
tdcB	JW3088	Same as control	Same as control	4.91404	0.592579	0.208791	0.0752688	0.0470588	0.032967	0	0	0.0989011	0.010989	0.010989	0.010989	0.043956	0.010989	0	0	0	0.0769231	0.021978	0.021978
yhcE	JW3187	Same as control	Same as control	16.0893	2.39216	0.258929	0.121495	0.0291262	0.0178571	0	0	0.116071	0.0178571	0.00892857	0.00892857	0.0178571	0.00892857	0	0.0178571	0.0178571	0.125	0.0714286	0.00892857
rph	JW3618	Same as control	Same as control	5.55534	1.03068	0.207407	0.037594	0.0239521	0.0148148	0.00740741	0	0.037037	0.00740741	0.00740741	0.0222222	0.0148148	0.0148148	0.00740741	0	0.00740741	0.140741	0.00740741	0.00740741
yifO	JW3749	Same as control	Same as control	6.86192	0.506291	0.345794	0.0654206	0.0145985	0.0747664	0	0	0.046729	0.0186916	0.00934579	0.0186916	0.0280374	0	0	0	0	0.205607	0.0186916	0.00934579
frvR	JW3868	Same as control	Same as control	5.78988	0.262233	0.308943	0.047619	0.0420168	0.0487805	0	0	0.105691	0	0.00813008	0.0162602	0.0243902	0.0243902	0.00813008	0	0.00813008	0.138211	0.0162602	0.00813008
intB	JW4227	Same as control	Same as control	4.4151	0.238825	0.258993	0.0955882	0.0186335	0.028777	0	0	0.0791367	0.0359712	0.00719424	0.00719424	0.028777	0.00719424	0	0	0	0.151079	0.028777	0.00719424
uhpA	JW3644	Same as control	Same as control	4.17433	5.69623	0.168539	0.030303	0.0107527	0.0674157	0.011236	0	0.0449438	0	0	0	0.011236	0	0.0224719	0	0	0.0337079	0.011236	0.011236
basR	JW4074	Same as control	Same as control	2.30391	2.37665	0.409396	0.05	0.0149254	0.0738255	0.00671141	0	0.228188	0	0	0.00671141	0.00671141	0.0134228	0.0268456	0.00671141	0	0.107383	0.0268456	0
treA	JW1186	Same as control	Same as control	1.24659	5.44918	0.187166	0.0425532	0.019802	0.0427807	0	0	0.0588235	0.0106952	0.0106952	0	0	0	0.0106952	0.00534759	0	0.0909091	0.0320856	0.0106952
poxB	JW0855	Above T2 lim	Above T2 lim	2.19193	16.8595	0.390533	0.240964	0.0764706	0.0769231	0.00591716	0	0.118343	0.0414201	0.0118343	0.0414201	0.0591716	0.035503	0.0118343	0.0118343	0	0.171598	0.12426	0.0295858
tktA	JW5478	Same as control	Same as control	3.34575	3.25851	0.53271	0.17757	0.0608696	0.0934579	0.0280374	0	0.214953	0.0373832	0.0186916	0.00934579	0.0186916	0.0186916	0.00934579	0	0	0.214953	0.0934579	0.0280374
tsx	JW0401	Above both lims	Above T2 lim	21.7254	28.0526	0.602041	0.302521	0.155039	0.0510204	0.0510204	0.0102041	0.285714	0.142857	0.0816327	0.0102041	0.0306122	0.0102041	0.112245	0.0306122	0.0408163	0.22449	0.132653	0.0714286
aer	JW3043	Same as control	Same as control	5.73097	4.86638	0.228916	0.0877193	0.0465116	0.0240964	0.0120482	0.0120482	0.10241	0.0301205	0.0240964	0	0.0120482	0.0060241	0.0060241	0.0060241	0.0120482	0.10241	0.0361446	0.0060241
coaE	JW0100	Same as control	Same as control	8.3374	3.46376	0.546296	0.166667	0.0291262	0.0740741	0.00925926	0	0.305556	0.0740741	0.0277778	0	0	0	0.0555556	0	0	0.157407	0.0925926	0
cusR	JW0560	Same as control	Same as control	1.58257	4.73087	0.208232	0.0324484	0.0145985	0.0484262	0	0	0.0653753	0.00242131	0.00484262	0.00484262	0.0121065	0.00726392	0.00242131	0	0.00484262	0.0920097	0.0121065	0.00242131
	JW2494	Same as control	Same as control	6.53683	2.53206	0.511211	0.188889	0.0255102	0.112108	0.0358744	0	0.29148	0.0493274	0.0134529	0.00896861	0.0134529	0.0044843	0.00896861	0.0134529	0	0.139013	0.058296	0.0044843
	JW2622	Same as control	Same as control	16.6881	1.59022	0.457364	0.165289	0.0508475	0.0775194	0.0232558	0	0.286822	0.0542636	0	0.0310078	0.00775194	0.00775194	0.0852713	0	0	0.0620155	0.0697674	0.0387597
qseB	JW2993	Same as control	Same as control	3.37787	2.35276	0.519164	0.0929204	0.0261194	0.087108	0.010453	0	0.324042	0.0209059	0.0139373	0.010453	0.0139373	0	0.0209059	0	0	0.108014	0.0278746	0.010453
glnG	JW3839	Same as control	Same as control	9.25626	1.48592	0.489362	0.103093	0.035533	0.0744681	0	0	0.117021	0.037234	0.0212766	0.00531915	0.00531915	0.0106383	0.0319149	0.0106383	0	0.287234	0.0638298	0.00531915
dcuR	JW4085	Same as control	Same as control	7.84469	2.18237	0.475806	0.114754	0.0416667	0.0241935	0.00806452	0	0.282258	0.0241935	0	0.00806452	0.00806452	0.0322581	0.00806452	0	0	0.169355	0.0725806	0.016129
cpsB	JW2034	Same as control	Same as control	8.88824	4.04232	0.433333	0.17757	0.0462963	0.075	0.025	0.0166667	0.233333	0.0833333	0.0166667	0.00833333	0.00833333	0	0.0166667	0.00833333	0	0.141667	0.05	0.00833333
ldhA	JW1375	Same as control	Same as control	5.52283	2.5446	0.487342	0.133333	0.0340136	0.0506329	0.0316456	0	0.265823	0.0443038	0.0126582	0.0126582	0.0253165	0.00632911	0.0443038	0.0253165	0.00632911	0.158228	0.0253165	0.0126582
yfcT	JW2334	Same as control	Same as control	4.96623	0.799428	0.482927	0.126506	0.0625	0.0487805	0.00487805	0.00487805	0.292683	0.0243902	0.0146341	0.00487805	0.0195122	0	0.0097561	0.0146341	0.00487805	0.146341	0.0487805	0.0292683
yehB	JW2096	Same as control	Same as control	17.1755	6.69648	0.619469	0.281553	0.0769231	0.0442478	0.0176991	0	0.353982	0.150442	0.0353982	0	0.0176991	0	0.0265487	0.0353982	0	0.221239	0.0619469	0.0353982
tap	JW1874	Same as control	Same as control	5.17936	2.33743	0.564706	0.207692	0.0487805	0.0882353	0.0117647	0	0.341176	0.0588235	0.0117647	0	0.0117647	0.0117647	0.0117647	0	0	0.129412	0.0764706	0.0117647
ykfA	JW0243	Same as control	Same as control	1.41279	2.55133	0.270968	0.0821918	0.0153846	0.0516129	0.00645161	0	0.103226	0.0387097	0.00645161	0.0129032	0.00645161	0	0.0258065	0	0	0.109677	0.0322581	0.00645161
envZ	JW3367	Same as control	Same as control	5.1164	2.07312	0.53125	0.150602	0.0245399	0.0989583	0.0104167	0	0.338542	0.0208333	0.0104167	0	0.0208333	0.0104167	0.0208333	0.0104167	0.00520833	0.114583	0.0729167	0
yfgM	JW2497	Same as control	Same as control	9.92221	1.02013	0.471591	0.0948905	0.0538922	0.125	0	0	0.238636	0.0170455	0.0284091	0.00568182	0.0113636	0.0227273	0.0113636	0	0.00568182	0.125	0.0454545	0
ypjB	JW2629	Same as control	Same as control	8.69989	4.54127	0.608696	0.221239	0.0810811	0.0869565	0.0173913	0	0.356522	0.0782609	0.0521739	0.0173913	0.0434783	0.0173913	0.0434783	0.026087	0.00869565	0.165217	0.0695652	0.00869565
qseC	JW2994	Same as control	Same as control	9.5671	2.00059	0.480392	0.149701	0.0508475	0.147059	0.00490196	0	0.240196	0.0343137	0.00490196	0.00490196	0.00490196	0.0245098	0.00980392	0.00490196	0	0.127451	0.0784314	0.0147059
glnL	JW3840	Same as control	Same as control	3.00563	3.70811	0.247312	0.039916	0.0223124	0.0258065	0.00215054	0	0.0580645	0.0150538	0.00860215	0.0236559	0.00860215	0.00215054	0.0129032	0.00645161	0.00430108	0.139785	0.0150538	0.0129032
dcuS	JW4086	Same as control	Same as control	7.46169	1.11567	0.424242	0.126761	0.0728477	0.0454545	0.0151515	0	0.143939	0.030303	0.0454545	0.0227273	0.030303	0.0227273	0.030303	0.0151515	0.00757576	0.219697	0.0530303	0.0151515
rbsB	JW3730	Above SPE lim	Same as control	22.6172	1.73353	0.468354	0.170732	0.0375	0.0759494	0.0506329	0.0126582	0.329114	0.0253165	0	0.0253165	0.0126582	0	0.0126582	0.0126582	0	0.0632911	0.0759494	0.0253165
dld	JW2121	Same as control	Same as control	3.17653	1.55873	0.466368	0.125654	0.0382775	0.0672646	0.0044843	0.0044843	0.233184	0.0044843	0.00896861	0.0134529	0.0313901	0.0179372	0.0358744	0.0044843	0	0.147982	0.0672646	0.0044843
yfdF	JW2342	Above both lims	Same as control	22.1937	11.5086	0.534722	0.189189	0.0927152	0.0347222	0	0	0.215278	0.0833333	0.0625	0	0.00694444	0.00694444	0.0277778	0.0486111	0.0277778	0.284722	0.0972222	0.0277778
wcaA	JW2044	Same as control	Same as control	4.32492	1.61669	0.541899	0.202703	0.056962	0.0837989	0	0.00558659	0.223464	0.0391061	0.0223464	0.0111732	0.027933	0.0111732	0.027933	0.0167598	0.0111732	0.206704	0.100559	0.0167598
	JW3131	Same as control	Same as control	13.4454	3.76577	0.504202	0.223301	0.0990099	0.109244	0.0252101	0	0.352941	0.117647	0.0336134	0.00840336	0.0252101	0.0252101	0.0336134	0.00840336	0.00840336	0.0588235	0.0252101	0.0168067
	JW0299	Above T2 lim	Above T2 lim	11.2408	15.0074	0.570248	0.273585	0.0733945	0.0743802	0.0330579	0.00826446	0.355372	0.115702	0.0247934	0.0330579	0.0165289	0.00826446	0.0909091	0.0495868	0	0.107438	0.0743802	0.0247934
glgC	JW3393	Same as control	Same as control	10.2112	1.01231	0.512821	0.208054	0.0301205	0.0512821	0.0320513	0	0.217949	0.0705128	0.0192308	0.0192308	0.00641026	0	0.0192308	0	0	0.217949	0.0897436	0.0128205
	JW2534	Same as control	Same as control	3.31027	1.49876	0.502825	0.107595	0.0409357	0.0508475	0.0169492	0	0.237288	0.0112994	0.00564972	0.0225989	0.0225989	0.0169492	0.0225989	0	0.00564972	0.19209	0.0451977	0.0112994
	JW2630	Same as control	Same as control	6.6771	3.14431	0.292929	0.091954	0.025	0.0606061	0.010101	0.010101	0.121212	0.020202	0.010101	0.020202	0.030303	0	0.010101	0	0	0.0909091	0.020202	0
rpoN	JW3169	Same as control	Same as control	5.56355	2.38173	0.497297	0.155405	0.0520833	0.124324	0.00540541	0	0.243243	0.0378378	0.0108108	0	0.0162162	0.0216216	0	0	0	0.162162	0.0648649	0.0216216
cpxA	JW3882	Same as control	Same as control	6.3227	0.320223	0.364583	0.150943	0.0275229	0.0729167	0.03125	0	0.125	0.0416667	0.0104167	0.0104167	0.0208333	0.0104167	0	0.0104167	0	0.177083	0.0729167	0.0104167
creB	JW4361	Same as control	Same as control	7.29456	3.96074	0.46888	0.179283	0.0789474	0.033195	0.0248963	0.0124481	0.190871	0.0622407	0.033195	0	0.00829876	0.00829876	0.0248963	0.0165975	0.00414938	0.236515	0.0871369	0.033195
oppA	JW1235	Same as control	Same as control	4.04091	3.96281	0.271795	0.0964467	0.0518135	0.0410256	0.00512821	0.00512821	0.133333	0.0461538	0.025641	0.0205128	0.0102564	0.0102564	0.0153846	0.0205128	0.0153846	0.0769231	0.025641	0
lldD	JW3580	Same as control	Same as control	2.94105	1.61082	0.470817	0.170306	0.0498084	0.0389105	0.0155642	0	0.233463	0.0428016	0.0155642	0.0233463	0.0272374	0.0233463	0.0116732	0.0077821	0.00389105	0.175097	0.0661479	0.0077821
	JW2348	Same as control	Same as control	3.02527	1.45229	0.527607	0.202899	0.0514706	0.0490798	0.0122699	0	0.269939	0.0429448	0.0184049	0.0122699	0.0306748	0.0122699	0.0184049	0.00613497	0.00613497	0.190184	0.0858896	0.0122699
	JW3016	Same as control	Same as control	3.88313	5.61475	0.44898	0.2125	0.0740741	0.0918367	0.0102041	0	0.193878	0.0204082	0.0204082	0	0.0204082	0.0204082	0	0	0	0.183673	0.122449	0.0204082
helD	JW0945	Same as control	Same as control	10.688	0.191136	0.462366	0.135135	0.0878378	0.0913978	0.0268817	0.0107527	0.268817	0.016129	0.016129	0.0215054	0.0107527	0.0215054	0.016129	0	0.00537634	0.0967742	0.0591398	0.0215054
	JW0301	Above T2 lim	Same as control	17.1251	11.3967	0.471154	0.2	0.0967742	0.0384615	0.00961538	0.00961538	0.278846	0.125	0.0480769	0.0288462	0	0.0192308	0.105769	0.0288462	0.0192308	0.105769	0.0576923	0
ppk	JW2486	Same as control	Same as control	6.92242	5.84634	0.565217	0.21519	0.0837989	0.0628019	0.0193237	0	0.31401	0.0338164	0.0144928	0.0193237	0.0386473	0.0434783	0.0386473	0	0.00483092	0.173913	0.0724638	0.0144928
	JW2574	Same as control	Same as control	4.77379	3.66385	0.560185	0.217877	0.0504587	0.12963	0.00462963	0	0.282407	0.0555556	0.00925926	0.00462963	0.0185185	0.0138889	0.037037	0.00462963	0	0.175926	0.101852	0.0277778
	JW2632	Same as control	Same as control	3.07249	1.89917	0.42268	0.117647	0.0119048	0.103093	0.0103093	0	0.206186	0.0206186	0	0.0206186	0.0206186	0	0.0206186	0.0103093	0	0.113402	0.0515464	0.0103093
arcB	JW5536	Above both lims	Above T2 lim	26.0483	24.4012	0.551181	0.232258	0.0759494	0.0629921	0	0.00787402	0.110236	0.023622	0	0.023622	0.0629921	0.015748	0	0.00787402	0	0.362205	0.19685	0.0708661
cpxR	JW3883	Same as control	Same as control	3.51232	1.94181	0.398305	0.0701754	0.0347826	0.0254237	0	0	0.194915	0.00847458	0.00847458	0.0169492	0.00847458	0.00847458	0.00847458	0	0.00847458	0.169492	0.0508475	0.0169492
creC	JW4362	Same as control	Same as control	14.8639	3.45325	0.412371	0.114583	0.0736842	0.0618557	0	0	0.195876	0.0309278	0.0206186	0.0515464	0	0.0309278	0.0309278	0	0.0103093	0.14433	0.0824742	0.0206186
yhaK	JW3077	Same as control	Same as control	3.61176	1.41585	0.391892	0.104	0.04	0.0945946	0	0	0.216216	0.0337838	0.0135135	0.00675676	0	0.00675676	0	0.00675676	0	0.108108	0.0540541	0.0135135
pgm	JW0675	Same as control	Same as control	2.54234	3.17822	0.491103	0.212245	0.0786517	0.0676157	0.0106762	0	0.202847	0.0462633	0.024911	0.024911	0.0320285	0.0177936	0.0355872	0.00355872	0	0.192171	0.0925267	0.0320285
cusA	JW0564	Same as control	Same as control	2.93135	3.79214	0.505263	0.178571	0.0705882	0.0842105	0.0105263	0	0.252632	0.0315789	0	0.0210526	0.0315789	0.0210526	0.0210526	0.0105263	0	0.168421	0.0842105	0.0421053
	JW3017	Same as control	Same as control	10.3974	2.58124	0.51087	0.216867	0.091954	0.0543478	0.0326087	0.0108696	0.217391	0.0434783	0.0108696	0.0217391	0.0217391	0.0217391	0.0434783	0.0217391	0.0217391	0.23913	0.076087	0.0217391
hrpA	JW5905	Same as control	Same as control	6.36693	0.1972	0.422018	0.138298	0.0816327	0.0917431	0.0183486	0.00917431	0.192661	0.0458716	0.0183486	0.00917431	0.0183486	0.0275229	0.00917431	0.00917431	0	0.146789	0.0366972	0.0183486
yahL	JW0318	Same as control	Same as control	12.7575	9.34095	0.312169	0.173184	0.131868	0.037037	0.015873	0.015873	0.121693	0.042328	0.026455	0.026455	0.0529101	0.031746	0.0529101	0.021164	0.021164	0.121693	0.0529101	0.042328
ackA	JW2293	Same as control	Same as control	5.38822	5.38064	0.567347	0.25	0.113402	0.106122	0.0163265	0.0122449	0.310204	0.0693878	0.0326531	0.00408163	0.0204082	0.00816327	0.044898	0.00408163	0.00816327	0.17551	0.0938776	0.0367347
yfiN	JW2585	Same as control	Same as control	4.02039	3.15755	0.466258	0.0875912	0.0194805	0.128834	0.0184049	0	0.208589	0.00613497	0	0	0.00613497	0.00613497	0.0184049	0	0	0.134969	0.0429448	0.0122699
yqaD	JW2633	Same as control	Same as control	3.99424	1.92145	0.318182	0.0806452	0.0364964	0.0606061	0.0151515	0.00757576	0.159091	0.0227273	0.00757576	0	0.0151515	0	0.00757576	0	0	0.113636	0.0227273	0.0227273
rnt	JW1644	Same as control	Same as control	17.5761	4.98241	0.318182	0.12	0.0638298	0.0681818	0.0227273	0	0.0454545	0.0227273	0	0	0.0454545	0.0454545	0	0	0	0.204545	0.0454545	0.0227273
gltA	JW0710	Same as control	Same as control	5.3193	2.89005	0.377778	0.167702	0.1125	0.05	0.0166667	0	0.177778	0.05	0.0277778	0.0111111	0.0222222	0.0388889	0.0166667	0.0111111	0.00555556	0.144444	0.0611111	0.0333333
mipA	JW1771	Same as control	Same as control	9.13143	2.42282	0.403101	0.141667	0.0714286	0.0775194	0.0387597	0.00775194	0.193798	0.0620155	0.0232558	0.0310078	0.00775194	0.0232558	0.0387597	0.00775194	0.00775194	0.116279	0.0310078	0.00775194
gspA	JW3285	Same as control	Same as control	5.76574	1.26951	0.370629	0.13913	0.0185185	0.0559441	0.027972	0	0.153846	0.020979	0.00699301	0	0.00699301	0	0.00699301	0.013986	0	0.174825	0.0559441	0.00699301
moaA	JW0764	Same as control	Same as control	5.04275	1.09904	0.355769	0.156863	0.0412371	0.0673077	0.00961538	0	0.192308	0.0480769	0	0.0288462	0.0192308	0.00961538	0.00961538	0.0192308	0.00961538	0.0961538	0.0769231	0.0192308
aceE	JW0110	Same as control	Same as control	13.5242	8.60784	0.557522	0.298077	0.0816327	0.079646	0.00884956	0.00884956	0.168142	0.079646	0.0265487	0	0.0353982	0.0176991	0.0176991	0.00884956	0.0176991	0.327434	0.150442	0.0176991
yfdV	JW2369	Same as control	Same as control	2.25723	0.971482	0.388186	0.148472	0.0608696	0.0421941	0.00843882	0	0.206751	0.0337553	0.0168776	0.00421941	0.021097	0.0168776	0.0168776	0.00843882	0	0.160338	0.0801688	0.0253165
	JW2606	Same as control	Same as control	5.80283	0.458459	0.379747	0.104	0.0561798	0.101266	0.0126582	0.00632911	0.177215	0.0316456	0.0126582	0.00632911	0.0126582	0.0126582	0.0253165	0	0	0.0949367	0.0253165	0.0316456
	JW2678	Same as control	Same as control	11.3534	0.706782	0.421053	0.0512821	0.0581395	0.0657895	0.0131579	0	0.171053	0.0131579	0.0263158	0.0131579	0.0131579	0	0.0657895	0	0	0.157895	0.0131579	0.0394737
rpoZ	JW3624	Same as control	Same as control	3.85189	4.4314	0.253623	0.0714286	0.00877193	0.0144928	0.00724638	0	0.144928	0.0289855	0	0.0217391	0	0	0.0217391	0.0144928	0	0.0797101	0.0217391	0.00724638
zraR	JW3968	Same as control	Same as control	1.52894	3.97491	0.257143	0.0561798	0	0.047619	0	0	0.0952381	0.0190476	0	0.00952381	0.00952381	0	0.00952381	0.00952381	0	0.114286	0.0190476	0
glgS	JW3021	Same as control	Same as control	6.97917	0.187823	0.404959	0.133333	0.0550459	0.0909091	0	0	0.165289	0.0495868	0.0247934	0.0165289	0.0330579	0	0.00826446	0.00826446	0	0.123967	0.0330579	0.0247934
	JW3133	Same as control	Same as control	5.1634	1.02776	0.444444	0.151515	0.0263158	0.0833333	0.0138889	0	0.194444	0.0555556	0	0	0.0138889	0	0.0277778	0.0138889	0.0138889	0.152778	0.0555556	0.0138889
cydB	JW0723	Same as control	Same as control	4.47735	1.51173	0.414966	0.184211	0.0720721	0.0748299	0.0136054	0	0.210884	0.0612245	0.0204082	0.00680272	0.00680272	0.0136054	0.0340136	0.0272109	0.0136054	0.129252	0.0340136	0.0204082
fhuA	JW0146	Same as control	Same as control	1.76372	0.620206	0.420168	0.110092	0.0560748	0.0504202	0.00840336	0	0.201681	0.0336134	0.0168067	0.00840336	0.00840336	0.00840336	0.0336134	0.00840336	0.00840336	0.159664	0.0420168	0.0252101
hofQ	JW3354	Above SPE lim	Same as control	29.4157	4.62212	0.504202	0.198276	0.125	0.0168067	0	0	0.235294	0.10084	0.0336134	0.0252101	0.00840336	0.00840336	0.109244	0.0336134	0.00840336	0.201681	0.0672269	0.0672269
speE	JW0117	Same as control	Same as control	13.1052	3.52728	0.381443	0.166667	0.0740741	0.0206186	0	0.0103093	0.14433	0.0515464	0.0103093	0.0515464	0.0206186	0.0103093	0.0206186	0.0103093	0.0103093	0.164948	0.0721649	0.0309278
lpd	JW0112	Same as control	Same as control	3.20949	3.14966	0.300752	0.11194	0.03125	0.0676692	0.0075188	0.0075188	0.142857	0.0601504	0.0150376	0	0.0150376	0	0.0225564	0.0075188	0.0075188	0.0977444	0.0300752	0
ypdI	JW2373	Same as control	Same as control	2.30027	2.14802	0.34375	0.0820896	0.0148148	0.075	0	0	0.1625	0.0125	0.00625	0.01875	0.0125	0.00625	0	0.00625	0	0.0875	0.0375	0
	JW2616	Same as control	Same as control	3.8981	2.25239	0.347222	0.0931373	0.0361991	0.0416667	0	0	0.212963	0.0509259	0.0185185	0.00925926	0.0138889	0.00925926	0.0277778	0.0231481	0.00462963	0.087963	0.0231481	0.00462963
hha	JW0449	Same as control	Same as control	7.11548	1.85547	0.325	0.0762712	0.0423729	0.0916667	0	0.00833333	0.1	0	0	0.0166667	0.025	0.0166667	0	0	0	0.133333	0.05	0.0166667
uhpB	JW3643	Same as control	Same as control	1.88615	3.71658	0.267606	0.114094	0.0463918	0.028169	0.00704225	0	0.0985915	0.0422535	0.00704225	0.0211268	0.0211268	0.028169	0.0211268	0.00704225	0	0.112676	0.0492958	0.028169
basS	JW4073	Same as control	Same as control	10.2138	3.92223	0.307692	0.0338983	0.0470588	0.0461538	0	0	0.0615385	0	0	0	0.0153846	0.0307692	0	0	0	0.2	0.0153846	0.0307692
	JW1885	Same as control	Same as control	5.61461	3.35099	0.284314	0.120192	0.0731707	0.0343137	0.0196078	0	0.0882353	0.0196078	0	0.0147059	0.0245098	0.0196078	0.00980392	0.00980392	0.00980392	0.161765	0.0588235	0.0441176
pta	JW2294	Same as control	Same as control	6.07669	7.54249	0.297619	0.122222	0.0606061	0.0238095	0.0119048	0.0119048	0.190476	0.0595238	0.0238095	0.0119048	0.0119048	0.0119048	0.047619	0.0357143	0	0.0595238	0.0238095	0.0238095
	JW2881	Same as control	Same as control	12.8303	3.44255	0.396104	0.161538	0.035503	0.136364	0.012987	0	0.168831	0.103896	0.025974	0	0	0	0.00649351	0	0	0.103896	0.0194805	0.012987
pstB	JW3703	Same as control	Same as control	2.67835	2.86805	0.239316	0.078341	0.0201613	0.0213675	0	0	0.0982906	0.0213675	0.00854701	0.0042735	0.0213675	0.0042735	0.0128205	0.0042735	0	0.119658	0.0299145	0.00854701
yhiI	JW3454	Same as control	Same as control	7.16392	9.73969	0.393443	0.192	0.0902256	0.0327869	0.0327869	0.00819672	0.213115	0.122951	0.057377	0.00819672	0.00819672	0.0163934	0.0737705	0.0163934	0.00819672	0.122951	0.0327869	0.0163934
renD	JW0530	Same as control	Same as control	0.956962	1.78545	0.295082	0.0858896	0.0326087	0.0601093	0.00546448	0	0.103825	0.0163934	0.00546448	0.010929	0.010929	0.00546448	0.0163934	0	0	0.131148	0.0437158	0.0218579
fbp	JW4191	Same as control	Same as control	4.57884	3.92102	0.245098	0.0416667	0.00980392	0.0784314	0	0	0.0196078	0.00980392	0	0.00980392	0	0	0	0.00980392	0	0.137255	0.0294118	0.00980392
yfeU	JW2421	Same as control	Same as control	2.36511	3.30876	0.37766	0.0789474	0	0.101064	0.00531915	0	0.180851	0.0265957	0	0.0106383	0.00531915	0	0.0265957	0	0	0.0904255	0.0265957	0
yfjV	JW2621	Same as control	Same as control	3.48144	1.80363	0.386364	0.0753425	0.0168539	0.0738636	0	0	0.181818	0.0284091	0.0113636	0.0170455	0.0227273	0	0.0170455	0.0113636	0.00568182	0.119318	0.0113636	0.00568182
flgM	JW1058	Same as control	Same as control	10.2258	2.60973	0.391892	0.120482	0.025	0.0810811	0.027027	0	0.0945946	0.0135135	0	0.027027	0.027027	0.027027	0.0135135	0.0135135	0.0135135	0.189189	0.0675676	0
rsd	JW3959	Same as control	Same as control	1.41783	1.60654	0.330303	0.0588235	0.0192308	0.0909091	0.00606061	0	0.127273	0.0212121	0.00606061	0.0030303	0.00909091	0.00606061	0.00909091	0.00909091	0	0.118182	0.0121212	0.00606061
ybhC	JW0755	Same as control	Same as control	2.08452	1.34884	0.40107	0.0727273	0.0223464	0.112299	0.00534759	0	0.219251	0	0	0.00534759	0.00534759	0.0106952	0.00534759	0	0	0.101604	0.0534759	0.0106952
	JW0575	Same as control	Same as control	4.08833	1.14032	0.544	0.0980392	0.0291262	0.032	0.016	0	0.304	0.04	0.008	0	0.008	0.008	0.032	0	0	0.192	0.024	0.008
wza	JW2047	Same as control	Same as control	6.11433	1.32784	0.492308	0.059322	0.0521739	0.107692	0	0	0.246154	0.0230769	0.0230769	0	0	0.0153846	0.0230769	0	0.00769231	0.138462	0.0307692	0.00769231
	JW0708	Same as control	Same as control	6.14844	1.75714	0.509434	0.116071	0.0512821	0.0943396	0	0	0.349057	0.0566038	0.0283019	0.00943396	0	0.00943396	0.0188679	0.0188679	0.00943396	0.0849057	0.0566038	0.0188679
	JW2821	Same as control	Same as control	2.47892	1.3941	0.321637	0.0828025	0.0545455	0.0760234	0.00584795	0	0.116959	0.00584795	0.0175439	0.00584795	0.0116959	0.0116959	0.0116959	0	0	0.116959	0.0526316	0.0233918
ybhD	JW5896	Same as control	Same as control	4.50892	2.60597	0.291429	0.0419162	0.0218579	0.114286	0	0	0.0914286	0	0.0114286	0	0.00571429	0	0.0228571	0.00571429	0.0114286	0.0914286	0.0285714	0.00571429
ynfL	JW1587	Same as control	Same as control	3.69895	3.37057	0.646409	0.0671642	0.0142857	0.160221	0	0	0.370166	0.0165746	0.00552486	0	0.00552486	0.00552486	0.0220994	0	0	0.132597	0.0276243	0
ppdD	JW0104	Same as control	Same as control	2.8623	1.15541	0.536424	0.0650407	0.024	0.112583	0.013245	0	0.264901	0.00662252	0.00662252	0.00662252	0.00662252	0.00662252	0.013245	0.00662252	0.00662252	0.172185	0.0198675	0.00662252
tesA	JW0483	Same as control	Same as control	5.92977	1.77783	0.357143	0.065	0.0325581	0.109244	0.0168067	0.00840336	0.151261	0.0168067	0.00840336	0.012605	0.00840336	0.00420168	0.00840336	0.00420168	0.00420168	0.105042	0.012605	0.00840336
pepT	JW1113	Same as control	Same as control	9.39434	4.471	0.733333	0.178899	0.0542986	0.191667	0.0291667	0	0.416667	0.025	0.00416667	0.00833333	0.0166667	0.0125	0.0208333	0.00416667	0	0.1625	0.1	0.0333333
fecI	JW4253	Same as control	Same as control	1.76261	1.09789	0.515723	0.0970149	0.0204082	0.113208	0	0	0.289308	0.0251572	0.00628931	0.00628931	0.00628931	0.00628931	0.0125786	0	0	0.132075	0.0503145	0.00628931
	JW2931	Same as control	Same as control	3.20193	0.517553	0.514493	0.0965517	0.0131579	0.057971	0	0	0.275362	0.0217391	0	0.00724638	0.0144928	0.00724638	0.0289855	0.0144928	0.00724638	0.181159	0.0507246	0.00724638
ycdS	JW1010	Same as control	Same as control	3.06984	2.37271	0.2625	0.0559006	0.0206897	0.0625	0	0.00625	0.10625	0.01875	0.00625	0.00625	0.0125	0	0.00625	0	0	0.09375	0.025	0.00625
fhuE	JW1088	Same as control	Same as control	1.89627	2.09885	0.459677	0.0707965	0.00934579	0.0564516	0	0	0.258065	0.00806452	0	0	0	0.00806452	0	0	0	0.16129	0.0564516	0
fiu	JW0790	Same as control	Same as control	5.81622	2.00927	0.672269	0.141509	0.0666667	0.0756303	0	0	0.445378	0.0252101	0.00840336	0.00840336	0.0168067	0.00840336	0.00840336	0.00840336	0	0.176471	0.0840336	0.0336134
yraJ	JW3113	Same as control	Same as control	14.1043	4.18413	0.619883	0.196809	0.0521327	0.0175439	0.0175439	0	0.163743	0.0584795	0.0233918	0.00584795	0.0116959	0	0.0350877	0.0175439	0.00584795	0.409357	0.128655	0.0409357
ygeL	JW2824	Same as control	Same as control	13.9268	4.47345	0.722222	0.197531	0.0810811	0.188889	0.0333333	0	0.333333	0.0777778	0.0222222	0	0.0111111	0.0111111	0.0333333	0	0	0.188889	0.0777778	0.0333333
	JW1418	Same as control	Same as control	16.2022	3.44837	0.592105	0.0945946	0.027027	0.0526316	0.0131579	0	0.473684	0.0263158	0.0131579	0	0	0.0131579	0.0526316	0.0394737	0.0131579	0.0921053	0.0394737	0
dbpA	JW1337	Same as control	Same as control	3.9081	1.63578	0.427083	0.0898204	0.0574713	0.0677083	0.00520833	0.00520833	0.213542	0.00520833	0.00520833	0	0	0.0104167	0.00520833	0	0	0.145833	0.0677083	0.03125
mrcB	JW0145	Same as control	Same as control	1.54861	4.33258	0.183168	0.0685714	0.0223464	0.019802	0	0	0.0841584	0.00990099	0.0049505	0.0148515	0.029703	0.00990099	0.019802	0.0049505	0	0.0594059	0.019802	0.0049505
	JW0545	Same as control	Same as control	4.43472	1.30268	0.54386	0.0917431	0.0550459	0.0789474	0	0	0.315789	0.00877193	0.0175439	0.00877193	0.0175439	0	0.00877193	0.00877193	0.00877193	0.157895	0.0526316	0.0350877
	JW1171	Above both lims	Above T2 lim	25.4942	20.5532	0.608108	0.267857	0.0301508	0.195946	0.0135135	0	0.182432	0	0.00675676	0.0202703	0.101351	0.0135135	0	0	0	0.25	0.189189	0.0202703
rseA	JW2556	Same as control	Same as control	2.21202	0.108952	0.388535	0.134228	0.0384615	0.0636943	0.00636943	0.00636943	0.159236	0.0318471	0.00636943	0.0127389	0.0191083	0.00636943	0.0318471	0.00636943	0.00636943	0.165605	0.0700637	0.0191083
mltA	JW2784	Same as control	Same as control	15.007	5.04841	0.444444	0.118812	0.0194175	0.0185185	0	0	0.203704	0.0185185	0.00925926	0.0555556	0.0277778	0	0.101852	0.0277778	0.00925926	0.12963	0.0648148	0.00925926
yiaT	JW3556	Same as control	Same as control	0.779491	3.72941	0.255319	0.0785714	0.0217391	0.035461	0	0	0.113475	0.0212766	0.0070922	0.0283688	0.0283688	0.0070922	0.0212766	0.0070922	0	0.0851064	0.0283688	0.0070922
	JW0789	Same as control	Same as control	4.89105	3.75914	0.309524	0.104	0.0413223	0.0952381	0.00793651	0.00793651	0.119048	0.0238095	0.015873	0.0238095	0.0238095	0.015873	0.0396825	0.0238095	0.00793651	0.0714286	0.031746	0
cusC	JW0561	Same as control	Same as control	10.2858	7.66894	0.616438	0.228571	0.0821918	0.0684932	0.0136986	0	0.328767	0.0684932	0.0273973	0	0	0	0	0	0	0.219178	0.150685	0.0547945
	JW0219	Same as control	Same as control	9.91405	4.49659	0.631148	0.148148	0.049505	0.045082	0.00409836	0	0.368852	0.0696721	0.0286885	0.0286885	0.00819672	0.00409836	0.102459	0.0245902	0.00409836	0.17623	0.045082	0.00409836
	JW2825	Above both lims	Above T2 lim	30.5431	14.3607	0.513274	0.127273	0.0555556	0.0973451	0.0353982	0.0265487	0.336283	0.0442478	0.0353982	0	0.00884956	0	0.0265487	0.00884956	0.00884956	0.115044	0.0353982	0.00884956
yeaT	JW1788	Above T2 lim	Above T2 lim	9.42605	13.8772	0.664286	0.205674	0.131034	0.0214286	0.00714286	0.00714286	0.364286	0.0714286	0.0357143	0.0214286	0.0142857	0.0142857	0.0285714	0.00714286	0.0214286	0.264286	0.107143	0.0857143
hepA	JW0058	Above SPE lim	Same as control	23.0555	9.70717	0.690083	0.173633	0.0615836	0.0371901	0.0123967	0	0.0991736	0.0702479	0.0289256	0	0.00826446	0.0165289	0.0165289	0.00826446	0.00826446	0.549587	0.128099	0.0413223
degP	JW0157	Above T2 lim	Same as control	10.6331	10.7555	0.241379	0.0902778	0.0612245	0.00689655	0	0.00689655	0.110345	0.0482759	0.0137931	0.0689655	0.00689655	0.0275862	0.062069	0.0206897	0.00689655	0.0551724	0.0344828	0.0137931
dacA	JW0627	Same as control	Same as control	16.3757	8.89313	0.423077	0.192308	0.0759494	0	0	0	0.0897436	0.0384615	0.0384615	0.0769231	0.025641	0.0128205	0.0128205	0.0128205	0.0128205	0.25641	0.128205	0.025641
umuD	JW1172	Same as control	Same as control	6.15874	3.97482	0.692308	0.179245	0.0190476	0.179487	0.017094	0	0.410256	0.034188	0.00854701	0	0.017094	0	0.00854701	0	0	0.136752	0.0940171	0.00854701
fecR	JW4252	Same as control	Same as control	10.0709	1.36555	0.481203	0.0714286	0.0347826	0.0526316	0	0	0.300752	0.0300752	0	0.0150376	0	0.0075188	0.105263	0	0	0.105263	0.0300752	0.0225564
mltB	JW2671	Same as control	Same as control	11.6269	5.84493	0.56391	0.15493	0.0606061	0	0.0150376	0.0075188	0.225564	0.0601504	0.037594	0.0150376	0.0225564	0	0.0902256	0.0300752	0.0150376	0.278195	0.0676692	0.0150376
nlpB	JW2462	Same as control	Same as control	8.17283	1.58059	0.496644	0.137931	0.080292	0.033557	0.00671141	0	0.275168	0.0469799	0.00671141	0.0134228	0.0201342	0.0268456	0.0604027	0.00671141	0	0.167785	0.0604027	0.0402685
lamB	JW3996	Same as control	Same as control	0.654928	4.66906	0.203822	0.0211268	0	0.0636943	0	0	0.089172	0.00636943	0	0.00636943	0	0	0.0127389	0	0	0.0509554	0.0127389	0
	JW1066	Same as control	Same as control	2.62069	1.59823	0.346939	0.0633803	0.0215827	0.0408163	0	0	0.190476	0.0204082	0.0136054	0.0204082	0.0136054	0	0.0408163	0.0136054	0.00680272	0.102041	0.0272109	0.00680272
gcd	JW0120	Above SPE lim	Same as control	30.3868	3.01014	0.60177	0.185484	0.0517241	0.0176991	0.0176991	0	0.336283	0.0619469	0.00884956	0.00884956	0	0.00884956	0.150442	0.00884956	0.0265487	0.212389	0.123894	0.0265487
yeiE	JW2144	Same as control	Same as control	4.29364	1.17596	0.435714	0.111111	0.0148148	0.0142857	0.00714286	0	0.185714	0.0285714	0	0	0	0	0.0142857	0.00714286	0	0.228571	0.0714286	0.0142857
hrpB	JW0144	Same as control	Same as control	7.44631	7.6747	0.863905	0.186047	0.0608696	0.177515	0.0236686	0	0.497041	0.0769231	0.00591716	0.0177515	0.00591716	0.00591716	0.0532544	0.0118343	0	0.195266	0.0295858	0.0295858
pepD	JW0227	Same as control	Same as control	2.21415	2.68159	0.325	0.0877193	0.0126582	0.0375	0.00625	0	0.18125	0.03125	0	0.025	0.025	0	0.0125	0.0125	0	0.0875	0.03125	0.0125
dacC	JW0823	Same as control	Same as control	16.8775	5.47049	0.543689	0.177083	0.045977	0.038835	0.0291262	0	0.300971	0.0776699	0	0.0485437	0.0194175	0.00970874	0.0776699	0.0194175	0.0194175	0.135922	0.038835	0.0194175
ldcA	JW1181	Same as control	Same as control	10.1371	2.76123	0.329949	0.119171	0.0526316	0.0761421	0	0	0.111675	0.0152284	0.0101523	0	0.035533	0.0203046	0.0152284	0.00507614	0.0203046	0.15736	0.0609137	0.0253807
	JW1158	Same as control	Same as control	3.24285	1.07694	0.426829	0.0921053	0.0240964	0.0731707	0.0121951	0	0.243902	0	0	0	0.0243902	0.0121951	0.0121951	0	0	0.121951	0.0487805	0.0121951
	JW2930	Same as control	Same as control	7.41935	0.672446	0.482759	0.150943	0.0306122	0.103448	0	0	0.258621	0.0603448	0	0	0	0.00862069	0.0344828	0.0258621	0.00862069	0.137931	0.0689655	0.00862069
slp	JW3474	Same as control	Same as control	3.53182	3.04968	0.252747	0.0481928	0.0113636	0.032967	0	0	0.0769231	0.021978	0.010989	0	0.021978	0	0.010989	0.010989	0	0.131868	0	0
ompA	JW0940	Same as control	Same as control	18.3315	8.84268	0.398058	0.221154	0.0952381	0	0	0	0.203883	0.106796	0	0.0291262	0.0194175	0.038835	0.0291262	0.0291262	0	0.15534	0.106796	0.0582524
ydeT	JW1499	Same as control	Same as control	14.1632	5.71105	0.505	0.131737	0.0506329	0.025	0.01	0	0.35	0.045	0.015	0.01	0.03	0.02	0.09	0.04	0.015	0.1	0.015	0
yqcB	JW2762	Same as control	Same as control	2.95696	1.79839	0.523256	0.129412	0.0315789	0.0930233	0	0	0.27907	0.0465116	0.0116279	0	0	0	0.0116279	0	0	0.174419	0.0813953	0.0232558
	JW2888	Same as control	Same as control	4.32965	1.25942	0.369565	0.0970149	0.0461538	0.057971	0.0144928	0	0.166667	0.0434783	0.0289855	0.0144928	0.0144928	0.00724638	0.0289855	0.00724638	0	0.130435	0.0217391	0.00724638
lhr	JW1645	Same as control	Same as control	13.9016	2.88018	0.624339	0.2	0.0612245	0.021164	0.015873	0	0.296296	0.0582011	0.010582	0	0.00529101	0	0.0740741	0.026455	0	0.301587	0.126984	0.0529101
potH	JW0840	Same as control	Same as control	7.87015	6.09186	0.590062	0.214286	0.0854701	0.180124	0.00621118	0	0.279503	0.0186335	0	0	0.0186335	0.0124224	0.00621118	0	0	0.180124	0.124224	0.0496894
sohB	JW1264	Same as control	Same as control	2.25787	1.35617	0.336898	0.0738636	0.0168539	0.101604	0	0	0.112299	0.0160428	0.0106952	0.00534759	0.0106952	0	0	0.00534759	0	0.144385	0.0374332	0.00534759
ydhQ	JW1656	Same as control	Same as control	6.1848	0.304746	0.457447	0.114583	0.0306122	0.0744681	0.0212766	0	0.223404	0	0.0106383	0.0106383	0.0212766	0.0106383	0.0319149	0	0.0106383	0.148936	0.0744681	0.0106383
pal	JW0731	Same as control	Same as control	8.45944	6.03297	0.387097	0.147368	0.0594059	0.0215054	0	0	0.107527	0	0.0107527	0.0215054	0	0	0.0322581	0	0	0.225806	0.150538	0.0537634
	JW2628	Same as control	Same as control	4.69264	3.33505	0.472727	0.145833	0.0430108	0.0636364	0.00909091	0	0.281818	0.0181818	0	0.0181818	0.0272727	0.0272727	0.0181818	0	0	0.118182	0.0727273	0.00909091
ompC	JW2203	Same as control	Same as control	7.16999	4.23032	0.33557	0.125	0.0384615	0.0805369	0.0134228	0	0.120805	0.0469799	0.0134228	0.0536913	0.0268456	0.00671141	0.0402685	0.0134228	0.0134228	0.100671	0.0201342	0.0134228
fimB	JW4275	Same as control	Same as control	2.97033	0.233221	0.42029	0.118182	0.0380952	0.0869565	0	0	0.26087	0.0144928	0.00724638	0.0144928	0.0144928	0	0.0434783	0.00724638	0	0.0942029	0.0652174	0.0217391
yqeI	JW2815	Same as control	Same as control	1.54506	1.43258	0.47619	0.0869565	0.0147059	0.0952381	0	0	0.22619	0.0119048	0	0.0238095	0.0119048	0	0.0238095	0	0	0.166667	0.047619	0.0119048
cybC	JW4195	Same as control	Same as control	2.1961	7.19772	0.22695	0.103448	0.0457516	0.0283688	0	0	0.0921986	0.0283688	0	0.035461	0.035461	0.0212766	0.0070922	0	0	0.0780142	0.0425532	0.0283688
yiaU	JW3557	Same as control	Same as control	15.0727	4.20067	0.203704	0.0980392	0.0693069	0.037037	0	0	0.101852	0.037037	0.0277778	0	0.0185185	0.037037	0.00925926	0.00925926	0.00925926	0.0648148	0.037037	0
rhlB	JW3753	Same as control	Same as control	2.89512	0.415065	0.497354	0.108696	0.027933	0.042328	0.00529101	0.00529101	0.216931	0.037037	0.010582	0.010582	0.010582	0.00529101	0.042328	0.010582	0.00529101	0.232804	0.0582011	0.00529101
clpP	JW0427	Above both lims	Above both lims	43.8529	28.8485	0.863636	0.454545	0.151899	0.121212	0.0151515	0	0.590909	0.19697	0.0454545	0.0151515	0.0454545	0.0151515	0.106061	0.030303	0	0.166667	0.242424	0.121212
clpA	JW0866	Same as control	Same as control	7.83912	1.13863	0.515464	0.104167	0.0392157	0.0721649	0	0	0.340206	0.0206186	0.0309278	0	0.0103093	0.0103093	0.0309278	0	0.0103093	0.113402	0.0721649	0
	JW1332	Same as control	Same as control	6.3135	0.828371	0.53	0.0714286	0.039604	0.13	0	0	0.2	0.01	0.01	0	0.02	0.02	0.02	0	0	0.19	0.03	0.01
flu	JW1982	Same as control	Same as control	6.68121	2.16663	0.585185	0.165049	0.0247934	0.148148	0.0222222	0	0.37037	0.0444444	0.00740741	0.00740741	0.0222222	0	0.00740741	0	0	0.133333	0.0518519	0.0148148
pgpB	JW1270	Same as control	Same as control	4.52803	1.6452	0.553846	0.126984	0.028169	0.107692	0.0153846	0	0.276923	0.0153846	0	0	0.0307692	0.0153846	0.0153846	0.0153846	0	0.230769	0.0615385	0.0153846
nlpE	JW0188	Same as control	Same as control	3.02286	1.37739	0.401408	0.126126	0.0168067	0.056338	0.00704225	0	0.21831	0.028169	0.00704225	0.0352113	0.00704225	0	0.0352113	0.00704225	0	0.112676	0.0492958	0.00704225
ompF	JW0912	Same as control	Same as control	15.3323	0.508405	0.458824	0.143382	0.0386266	0.00784314	0	0	0.160784	0.0313725	0.00392157	0.00392157	0	0	0.0823529	0.0313725	0.00784314	0.258824	0.105882	0.027451
fimD	JW5780	Same as control	Same as control	20.7128	2.83144	0.392157	0.14433	0.0412371	0.0882353	0.00980392	0.0196078	0.235294	0.0490196	0	0	0.0294118	0	0.00980392	0.00980392	0	0.0882353	0.0490196	0.0196078
	JW2816	Same as control	Same as control	18.86	0.97293	0.458333	0.125	0.0379747	0	0	0	0.152778	0.0138889	0	0.0277778	0.0277778	0	0.0138889	0.0416667	0	0.277778	0.0694444	0.0416667
	JW1957	Same as control	Same as control	5.3656	2.19257	0.487179	0.0825688	0.0275229	0.111111	0	0.00854701	0.179487	0.034188	0.00854701	0	0	0	0.0512821	0	0	0.196581	0.042735	0.00854701
yidZ	JW3689	Same as control	Same as control	4.62303	0.600332	0.440476	0.153285	0.0390625	0.0952381	0.0119048	0	0.172619	0.0238095	0	0.00595238	0.0119048	0.0178571	0.0535714	0.0178571	0	0.172619	0.0714286	0.0119048
srmB	JW2560	Same as control	Same as control	3.56615	0.742493	0.405405	0.0731707	0.027027	0.0135135	0	0	0.22973	0.027027	0.0135135	0.0135135	0.0135135	0.0135135	0.0135135	0	0	0.148649	0.0405405	0
clpX	JW0428	Same as control	Same as control	11.2609	2.47275	0.633333	0.137615	0.0373832	0.273333	0.00666667	0	0.226667	0.02	0.00666667	0.00666667	0.00666667	0.00666667	0.00666667	0.00666667	0	0.166667	0.0666667	0.0133333
pepN	JW0915	Same as control	Same as control	5.15792	3.13542	0.414414	0.141304	0.03	0.153153	0	0	0.0990991	0	0	0.027027	0.00900901	0.00900901	0	0	0	0.144144	0.108108	0.018018
	JW1357	Same as control	Same as control	2.0073	1.52151	0.351648	0.0722892	0.0238095	0.0549451	0.010989	0	0.175824	0	0.010989	0	0.010989	0	0	0	0	0.142857	0.043956	0.010989
ydeU	JW1502	Same as control	Same as control	5.45619	1.89682	0.393162	0.0795455	0.0285714	0.0940171	0	0.00854701	0.145299	0.017094	0.00854701	0.00854701	0	0	0.00854701	0.017094	0.00854701	0.162393	0.042735	0.00854701
ompT	JW0554	Same as control	Same as control	9.04765	6.06227	0.386364	0.171429	0.0810811	0.147727	0	0	0.0909091	0	0.0113636	0.0227273	0.0113636	0	0.0227273	0	0.0113636	0.159091	0.125	0.0568182
fadL	JW2341	Same as control	Same as control	2.29592	2.47705	0.343915	0.0202703	0.0119048	0.10582	0	0	0.126984	0	0.00529101	0.010582	0	0.00529101	0	0.00529101	0	0.121693	0.010582	0
ompN	JW1371	Same as control	Same as control	3.56935	2.35766	0.296703	0.0581395	0.0114943	0.0549451	0	0	0.0549451	0	0	0	0.021978	0	0	0	0	0.186813	0.032967	0.010989
fimE	JW4276	Same as control	Same as control	10.0281	2.84729	0.468531	0.14881	0.0224719	0.034965	0.013986	0	0.0629371	0.027972	0	0.020979	0.013986	0.00699301	0.013986	0	0	0.342657	0.118881	0.020979
ygeF	JW2818	Same as control	Same as control	1.13516	2.36312	0.280702	0.0535714	0.0283019	0.0614035	0	0	0.114035	0	0	0.0175439	0	0.00877193	0.00877193	0	0	0.105263	0.0526316	0.0175439
glpX	JW3896	Same as control	Same as control	10.3495	5.95438	0.358491	0.138889	0.0634921	0.0566038	0.00943396	0.00943396	0.122642	0.0377358	0.0471698	0.0188679	0.0283019	0.00943396	0.00943396	0.0283019	0.0188679	0.169811	0.0566038	0.00943396
yjiE	JW4290	Same as control	Same as control	4.976	3.48431	0.444444	0.211111	0.037037	0.0909091	0.010101	0	0.20202	0.0606061	0.010101	0.030303	0.020202	0.010101	0.0707071	0.030303	0	0.131313	0.0909091	0.020202
yoaA	JW1797	Same as control	Same as control	6.57088	6.84393	0.415842	0.125	0.00925926	0.148515	0	0	0.138614	0.00990099	0	0.039604	0.049505	0.00990099	0	0	0	0.128713	0.049505	0
lon	JW0429	Same as control	Same as control	3.21758	2.38822	0.325758	0.0598291	0.0350877	0.0681818	0.00757576	0.00757576	0.136364	0.0151515	0.00757576	0.00757576	0	0	0.0227273	0	0.00757576	0.106061	0.030303	0.0151515
ydcP	JW1431	Same as control	Same as control	3.34377	3.87418	0.158333	0.0545455	0.0353982	0.075	0.00833333	0	0.00833333	0.00833333	0.00833333	0	0	0	0	0	0	0.075	0.0333333	0.025
yedJ	JW1945	Same as control	Same as control	4.30971	0.637448	0.367284	0.075	0.0218069	0.12963	0.0123457	0	0.123457	0.0154321	0.0123457	0	0.0154321	0	0.0123457	0.00925926	0.00308642	0.12963	0.0154321	0.00925926
yfiD	JW2563	Above both lims	Above both lims	54.7345	24.383	0.442857	0.15873	0.0985915	0.0285714	0.0142857	0	0.185714	0.0714286	0.0714286	0.0142857	0	0	0.1	0.0714286	0.0714286	0.2	0.0142857	0
ybdK	JW0570	Same as control	Same as control	8.36533	5.70126	0.741525	0.181373	0.0707965	0.182203	0.0127119	0.00423729	0.457627	0.0466102	0.0254237	0.00847458	0.0169492	0.00847458	0.0423729	0.00847458	0.0211864	0.110169	0.0847458	0.0211864
ydhH	JW1632	Same as control	Same as control	2.96015	1.48571	0.5	0.0901639	0.0223881	0.0540541	0.00675676	0	0.364865	0.0337838	0.0135135	0	0	0	0.0405405	0	0	0.108108	0.0337838	0.00675676
yacL	JW0115	Same as control	Same as control	3.89862	3.98891	0.5625	0.0961538	0.0296296	0.1	0.01875	0.00625	0.38125	0.025	0.00625	0.0125	0.00625	0.00625	0.0625	0.01875	0	0.1	0.0375	0.00625
allA	JW0493	Same as control	Same as control	3.45407	2.26437	0.475	0.0394737	0.00684932	0.095	0	0.005	0.305	0.02	0	0	0	0	0.005	0.005	0	0.105	0.01	0
yliI	JW0821	Same as control	Same as control	1.48598	1.51539	0.308271	0.0378788	0.00729927	0.0676692	0.0075188	0	0.150376	0	0	0	0.0075188	0	0.0150376	0.0075188	0	0.112782	0.0150376	0.0075188
yccR	JW0942	Same as control	Same as control	7.72457	3.38031	0.666667	0.091954	0.0568182	0.166667	0.0175439	0	0.385965	0.0175439	0.0175439	0	0.00877193	0.0175439	0.00877193	0.00877193	0.00877193	0.140351	0.0263158	0
mraW	JW0080	Same as control	Same as control	11.6616	4.42213	0.300885	0.0916667	0.0291262	0.00884956	0.00884956	0	0.168142	0.0442478	0.0176991	0	0	0	0.0973451	0.0265487	0.0176991	0.079646	0.0353982	0
	JW1798	Same as control	Same as control	10.7154	2.01893	0.452174	0.0825688	0.00884956	0.156522	0.0173913	0	0.313043	0.0347826	0	0	0	0	0	0	0	0.0347826	0.026087	0.00869565
sufA	JW1674	Above T2 lim	Same as control	6.94704	11.6533	0.467742	0.186916	0.114286	0.0564516	0	0	0.129032	0	0.0241935	0.0241935	0.016129	0.0645161	0.00806452	0.016129	0.0241935	0.258065	0.129032	0.0322581
yfcA	JW2324	Same as control	Same as control	2.29904	1.66316	0.364486	0.043956	0	0.0934579	0	0	0.214953	0.00934579	0	0	0.00934579	0	0.00934579	0.00934579	0	0.0841121	0.0186916	0
yegU	JW2086	Same as control	Same as control	4.1002	1.29914	0.358974	0.057554	0.00680272	0.0833333	0.0128205	0.00641026	0.166667	0.00641026	0	0	0.0128205	0	0.00641026	0	0	0.121795	0.0192308	0
yaaH	JW0009	Same as control	Same as control	15.3197	8.26974	0.502732	0.143646	0.0730337	0.0491803	0.00546448	0.00546448	0.234973	0.0491803	0.0382514	0.010929	0.010929	0.00546448	0.0983607	0.0546448	0.0273224	0.180328	0.0491803	0.0163934
ybgH	JW0699	Same as control	Same as control	10.5064	1.549	0.440945	0.117117	0.0133929	0.185039	0.015748	0	0.129921	0.023622	0.00393701	0	0.0393701	0.00393701	0	0.00393701	0	0.177165	0.023622	0.00393701
ydiU	JW1696	Same as control	Same as control	1.16525	2.226	0.442105	0.060241	0.0357143	0.0736842	0	0	0.189474	0	0	0.0105263	0	0.0105263	0.0105263	0	0	0.168421	0.0526316	0.0210526
yadE	JW0126	Same as control	Same as control	7.23068	3.21524	0.432258	0.0915033	0.0316456	0.0258065	0	0	0.296774	0.0451613	0.0258065	0	0	0	0.0516129	0.0322581	0.0129032	0.116129	0.0258065	0
	JW0539.5	Same as control	Same as control	9.70734	5.81057	0.730496	0.205128	0.0921986	0.106383	0.0283688	0	0.510638	0.0212766	0.0070922	0.0070922	0.0425532	0.035461	0.0425532	0	0.0070922	0.12766	0.0851064	0.0496454
ybjL	JW0831	Same as control	Same as control	4.94613	1.86158	0.591837	0.107843	0.0285714	0.0510204	0	0	0.346939	0.0510204	0.0204082	0	0	0	0.0408163	0	0	0.173469	0.0612245	0.0102041
yccF	JW0944	Same as control	Same as control	7.01859	2.3044	0.460317	0.0526316	0.0288462	0.0714286	0.00793651	0	0.357143	0.031746	0.0238095	0	0	0	0.0238095	0	0	0.0396825	0.00793651	0
ybeY	JW0656	Same as control	Same as control	16.7569	1.55618	0.490196	0.0888889	0.047619	0.0196078	0	0	0.294118	0	0.0196078	0	0.0196078	0	0.0392157	0.0196078	0.0392157	0.156863	0.0392157	0
ygaD	JW2670	Same as control	Same as control	2.94284	2.10419	0.5	0.114943	0.0119048	0.09	0	0	0.33	0.01	0	0	0.01	0	0.01	0	0	0.1	0.08	0.01
ydjA	JW1754	Same as control	Same as control	3.67995	1.7118	0.512346	0.0821918	0.0186335	0.123457	0.0123457	0	0.283951	0.00617284	0	0.0123457	0	0.0123457	0.00617284	0	0.00617284	0.111111	0.0555556	0
ygeA	JW2808	Same as control	Same as control	3.34404	0.670263	0.508333	0.0661157	0.0594059	0.075	0	0	0.283333	0.0333333	0.00833333	0	0.00833333	0.00833333	0.0416667	0.00833333	0.00833333	0.133333	0.0166667	0.025
yohL	JW2092	Same as control	Same as control	15.3877	6.2522	0.168224	0.0779221	0.0680628	0.0373832	0.00934579	0	0.0280374	0.00934579	0	0	0.0373832	0.0280374	0	0	0	0.102804	0.0560748	0.0934579
yadS	JW0153	Same as control	Same as control	2.5683	2.00117	0.222222	0.0752688	0.0319149	0.010582	0	0	0.132275	0.031746	0.00529101	0.015873	0	0	0.037037	0.010582	0.00529101	0.0582011	0.037037	0.021164
ybjE	JW0858	Same as control	Same as control	10.0351	6.61456	0.459459	0.180556	0.0711744	0.0202703	0.00337838	0.00337838	0.263514	0.0743243	0.0236486	0.0337838	0.0135135	0.00675676	0.0878378	0.0439189	0.0168919	0.118243	0.0641892	0.0304054
yebR	JW1821	Same as control	Same as control	4.08888	0.608787	0.373391	0.0772532	0.0262009	0.0214592	0	0	0.158798	0.0214592	0.0171674	0.00429185	0	0.00429185	0.0214592	0.0128755	0.00429185	0.197425	0.0515021	0.00429185
yafM	JW0218	Same as control	Same as control	5.8364	6.88357	0.346667	0.1	0.0536585	0.0266667	0	0.00444444	0.217778	0.0577778	0.0266667	0.0311111	0.00888889	0.00444444	0.0755556	0.0311111	0.0133333	0.0622222	0.0311111	0.00444444
ybdZ	JW0577	Same as control	Same as control	6.53958	2.7581	0.301075	0.0714286	0.0227273	0.0752688	0.0107527	0.0107527	0.225806	0.0322581	0.0107527	0.0107527	0.0107527	0.0107527	0.0107527	0.0107527	0.0107527	0.0537634	0.0215054	0
ybjR	JW0851	Above T2 lim	Same as control	9.06641	12.222	0.6	0.212121	0.107143	0.04	0.01	0	0.32	0	0.01	0.04	0.05	0.05	0.07	0	0	0.21	0.15	0.06
yccT	JW0947	Same as control	Same as control	4.2516	1.88059	0.323529	0.101266	0.0357143	0	0	0	0.132353	0.0147059	0	0.0147059	0.0294118	0.0147059	0.0441176	0	0	0.161765	0.0735294	0.0294118
	JW0754	Same as control	Same as control	3.49143	1.25275	0.559524	0.0853659	0.0126582	0.0833333	0	0	0.357143	0.0238095	0.0119048	0.0119048	0.0119048	0	0.0357143	0	0.0119048	0.130952	0.047619	0
	JW2747	Same as control	Same as control	2.61109	1.648	0.439655	0.116505	0.0106383	0.0689655	0	0	0.284483	0.00862069	0	0.0172414	0.0172414	0.00862069	0.0172414	0	0	0.0862069	0.0775862	0
yeaA	JW1767	Same as control	Same as control	5.26641	4.24246	0.493056	0.113821	0.0322581	0.0833333	0	0.00694444	0.3125	0.0625	0.0138889	0.00694444	0	0	0.0694444	0.00694444	0.0138889	0.0972222	0.0277778	0
btuF	JW0154	Same as control	Same as control	9.96438	7.65935	0.393333	0.116883	0.0529412	0.02	0.0133333	0.0133333	0.14	0.0733333	0.0333333	0	0	0	0.0266667	0.02	0.02	0.22	0.0333333	0.0133333
yohJ	JW2129	Same as control	Same as control	5.38742	1.37693	0.4	0.12766	0.0492958	0.0428571	0.00714286	0	0.207143	0.05	0.0142857	0.0142857	0.0142857	0	0.0785714	0.0214286	0.00714286	0.114286	0.05	0.0285714
yafQ	JW0215	Same as control	Same as control	1.56274	2.99914	0.254386	0.0490196	0	0.0263158	0.00877193	0	0.166667	0.0263158	0	0.00877193	0	0	0.0175439	0.00877193	0	0.0526316	0.00877193	0
clpS	JW0865	Above T2 lim	Same as control	11.4695	10.406	0.566667	0.291667	0.124224	0.06	0.00666667	0.00666667	0.373333	0.02	0.0133333	0.02	0.0933333	0.0333333	0.0266667	0.00666667	0.00666667	0.126667	0.16	0.0733333
yeiH	JW2145	Same as control	Same as control	4.19976	1.33944	0.27972	0.0915033	0.04	0.013986	0	0.00699301	0.118881	0.041958	0.013986	0.00699301	0.013986	0	0	0	0.00699301	0.13986	0.041958	0.020979
yafP	JW0224	Same as control	Same as control	2.59578	3.5751	0.382716	0.0945946	0.0268456	0.0308642	0.0123457	0	0.222222	0.0493827	0.0123457	0.0246914	0.0123457	0.0123457	0.0617284	0.0123457	0	0.0987654	0.0123457	0
	JW0677	Same as control	Same as control	0.976988	0.969093	0.29	0.0882353	0.0432432	0.045	0	0	0.145	0.015	0.015	0.01	0.015	0.015	0.01	0	0	0.105	0.045	0.01
ybjX	JW0861	Same as control	Same as control	3.9532	0.868765	0.463158	0.08	0.0410959	0.0631579	0	0	0.252632	0.0315789	0.0210526	0.0210526	0.0210526	0.0105263	0.0421053	0	0	0.105263	0.0105263	0
ycdO	JW1003	Same as control	Same as control	5.776	1.55512	0.432692	0.163462	0.0490196	0.0769231	0.00961538	0	0.201923	0.0865385	0.0192308	0.0192308	0.0192308	0.0192308	0.0192308	0.0192308	0.00961538	0.144231	0.0480769	0.00961538
ycdK	JW0995	Above both lims	Above both lims	57.4165	29.6255	0.781818	0.429825	0.21875	0.109091	0.1	0	0.509091	0.109091	0.0272727	0.00909091	0.0727273	0.136364	0.0454545	0.00909091	0.0181818	0.190909	0.172727	0.0909091
	JW0064	Same as control	Same as control	3.07009	2.02578	0.459459	0.0697674	0	0.126126	0.00900901	0	0.243243	0.036036	0	0.00900901	0	0	0.027027	0.018018	0	0.126126	0.036036	0
iscA	JW2512	Above SPE lim	Same as control	25.0076	1.59102	0.436975	0.1	0.026087	0.0672269	0.0168067	0.0168067	0.151261	0.0252101	0.00840336	0.0588235	0.00840336	0	0.0168067	0	0.00840336	0.151261	0.0504202	0
yagP	JW0276	Same as control	Same as control	2.53921	0.935156	0.308411	0.0909091	0.0421053	0.0654206	0	0	0.17757	0.0186916	0	0.00934579	0.00934579	0.00934579	0.00934579	0	0	0.0747664	0.046729	0.0280374
yohK	JW2130	Same as control	Same as control	1.12242	0.902577	0.279621	0.0833333	0.038961	0.0379147	0	0	0.113744	0.028436	0.014218	0.00473934	0.014218	0.00473934	0.0236967	0.00947867	0.00947867	0.123223	0.0331754	0.0236967
yagQ	JW0277	Same as control	Same as control	1.27792	1.92242	0.258065	0.0641711	0.0102041	0.0107527	0	0	0.11828	0.016129	0.00537634	0.0107527	0.0215054	0.00537634	0.0268817	0.0107527	0	0.107527	0.0215054	0
	JW0991	Same as control	Same as control	8.38219	0.690773	0.37069	0.119658	0.0438596	0.0862069	0.0172414	0.00862069	0.12069	0.0172414	0	0.00862069	0.00862069	0	0.00862069	0	0	0.172414	0.0775862	0.0344828
frc	JW2371	Same as control	Same as control	6.12407	0.261769	0.348148	0.146552	0.0555556	0.0222222	0	0	0.133333	0.0518519	0.0222222	0.0148148	0.0148148	0.0222222	0.0444444	0	0	0.17037	0.0592593	0.00740741
	JW0248	Same as control	Same as control	3.40324	2.2885	0.242308	0.0647773	0.0480349	0.0192308	0	0	0.142308	0.0307692	0.0269231	0.00769231	0.00769231	0.0115385	0.0384615	0.00769231	0	0.0653846	0.0192308	0.00384615
	JW0678	Same as control	Same as control	4.43024	0.70138	0.396396	0.0859729	0.0319635	0.0225225	0	0	0.198198	0.0495495	0.0135135	0.00900901	0.00900901	0.0135135	0.0585586	0.00900901	0.0045045	0.157658	0.027027	0.0045045
ycaP	JW0889	Same as control	Same as control	2.62498	2.97424	0.222222	0.0819672	0.00900901	0.0185185	0	0	0.0833333	0.0277778	0.00925926	0.037037	0.0185185	0	0.0185185	0	0	0.101852	0.0462963	0
yebC	JW1853	Same as control	Same as control	3.09699	0.285913	0.338983	0.0977011	0.031746	0.101695	0.00564972	0.00564972	0.118644	0.0282486	0.0112994	0.0169492	0.0169492	0.00564972	0.0112994	0.00564972	0	0.107345	0.0451977	0.0112994
	JW1146	Same as control	Same as control	5.50965	1.70247	0.529412	0.1875	0.0510204	0.0980392	0.0196078	0	0.264706	0.0588235	0.0196078	0	0.00980392	0.0196078	0.00980392	0	0	0.176471	0.0882353	0.00980392
ygbL	JW2708	Same as control	Same as control	3.78425	0.996022	0.445161	0.103448	0.015748	0.109677	0.00645161	0.00645161	0.2	0.0193548	0	0	0.0129032	0.00645161	0.0129032	0	0	0.148387	0.0451613	0
ybhK	JW0763	Same as control	Same as control	2.22487	1.45456	0.337748	0.0588235	0.0246914	0.0927152	0	0	0.13245	0	0.00662252	0	0.00662252	0.00662252	0	0.00662252	0	0.145695	0.0331126	0.013245
yeiJ	JW2148	Same as control	Same as control	17.1168	1.34036	0.421622	0.125683	0.0457143	0.0540541	0.0324324	0.0162162	0.189189	0.0324324	0.0108108	0.0216216	0	0.00540541	0.0162162	0.00540541	0	0.156757	0.0594595	0.0108108
	JW0295	Same as control	Same as control	2.38315	1.16159	0.330357	0.0990991	0.0416667	0.0178571	0.00892857	0	0.142857	0.0267857	0.00892857	0.0267857	0.0267857	0.0267857	0.0357143	0	0.00892857	0.142857	0.0357143	0.00892857
ddpX	JW1483	Same as control	Same as control	4.84366	2.83801	0.376471	0.19883	0.0467836	0.0235294	0	0	0.182353	0.0470588	0.00588235	0.0294118	0.0529412	0.0117647	0.0352941	0.0235294	0.00588235	0.129412	0.1	0.0294118
yqaE	JW2641	Same as control	Same as control	5.55588	4.39404	0.388889	0.155844	0.0691824	0.0617284	0.00617284	0.00617284	0.179012	0.0802469	0.0432099	0.00617284	0.0123457	0.0123457	0.0246914	0.0123457	0.0123457	0.148148	0.0432099	0.00617284
rdgC	JW0384	Same as control	Same as control	4.40496	1.52377	0.358696	0.122222	0.0510204	0.0869565	0.0217391	0	0.184783	0.0108696	0.0217391	0	0.0108696	0.0108696	0	0	0	0.130435	0.076087	0.0217391
ybgF	JW0732	Above T2 lim	Above T2 lim	17.5416	82.2712	0.666667	0.433824	0.244755	0.0438596	0.0175439	0	0.385965	0.0614035	0.0175439	0.0789474	0.22807	0.192982	0.0789474	0.0175439	0	0.149123	0.210526	0.0964912
ycaR	JW0900	Same as control	Same as control	4.57304	2.85016	0.228916	0.119266	0.038835	0.0481928	0.0120482	0	0.060241	0.0240964	0.0120482	0.0240964	0.0120482	0	0	0	0	0.120482	0.108434	0.0361446
yedA	JW1942	Same as control	Same as control	4.96525	1.38531	0.423313	0.0977011	0.037234	0.0429448	0.00613497	0.00613497	0.177914	0.0490798	0.0245399	0.00613497	0	0	0.0122699	0.0184049	0	0.196319	0.0429448	0.0122699
ynbB	JW1406	Same as control	Same as control	5.33401	0.135222	0.477778	0.105263	0.0632911	0.0333333	0	0	0.311111	0.0222222	0.0111111	0.0111111	0.0222222	0.0111111	0.0444444	0.0222222	0.0111111	0.111111	0.0444444	0.0333333
ycdI	JW0993	Same as control	Same as control	3.31659	1.26699	0.449275	0.101695	0.00806452	0.0362319	0.00724638	0	0.210145	0.0217391	0.00724638	0.00724638	0.00724638	0	0	0	0	0.202899	0.0507246	0
	JW0632	Above both lims	Above T2 lim	29.3111	13.8613	0.5	0.151832	0.0313901	0.0425532	0	0	0.0425532	0.0106383	0	0.0904255	0.0478723	0.0212766	0.00531915	0.0106383	0	0.329787	0.0904255	0.0159574
	JW1073	Same as control	Same as control	1.50982	2.23126	0.24424	0.0362694	0.00409836	0.0460829	0.00460829	0	0.0599078	0.00460829	0	0.00460829	0.0138249	0	0.00460829	0	0	0.129032	0.00921659	0.00460829
yeiM	JW2151	Same as control	Same as control	3.27464	0.314171	0.402778	0.119048	0.055794	0.0347222	0.00347222	0	0.159722	0.0347222	0.0173611	0.00694444	0.00694444	0.00347222	0.0416667	0.0104167	0.00347222	0.190972	0.0555556	0.0243056
ybbY	JW0501	Same as control	Same as control	0.465338	2.78181	0.219512	0.0335196	0.00552486	0.0243902	0	0	0.0792683	0	0	0.0121951	0.0121951	0	0.0121951	0	0	0.103659	0.0243902	0.00609756
rsxA	JW1619	Same as control	Same as control	2.36238	1.58195	0.232394	0.0620155	0.0381679	0	0	0	0.105634	0.0140845	0.00704225	0.00704225	0.0140845	0.00704225	0.028169	0.0140845	0	0.105634	0.028169	0.0211268
ygdD	JW2778	Same as control	Same as control	2.2662	3.1449	0.209524	0.04	0.0104167	0	0	0	0.133333	0.0190476	0.00952381	0.00952381	0	0	0.0190476	0.0190476	0	0.0666667	0.0190476	0
ybaQ	JW0472	Same as control	Same as control	3.62511	2.07786	0.389262	0.131783	0.0344828	0.0536913	0.0134228	0	0.201342	0.0671141	0.0201342	0	0.00671141	0	0.0402685	0.0134228	0	0.127517	0.0268456	0.00671141
ybhE	JW0750	Same as control	Same as control	1.05697	2.20388	0.3	0.0818713	0.0327869	0.0210526	0	0	0.136842	0	0.00526316	0.0105263	0.0105263	0.0210526	0.00526316	0	0	0.131579	0.0631579	0.00526316
ycbB	JW0908	Same as control	Same as control	2.20262	1.69524	0.223301	0.0666667	0.0208333	0.0485437	0	0	0.106796	0.0291262	0	0	0	0.00970874	0	0	0	0.0873786	0.0291262	0.00970874
yeeN	JW1964	Same as control	Same as control	2.29931	2.53177	0.298507	0.0327869	0.0322581	0.0746269	0	0	0.104478	0	0	0	0	0	0	0	0	0.134328	0.0298507	0.0298507
ydeJ	JW1530	Same as control	Same as control	2.33135	2.44647	0.251908	0.0578512	0.0294118	0.0763359	0	0	0.0458015	0	0	0.0229008	0.0229008	0.0152672	0.00763359	0	0.00763359	0.114504	0.0305344	0.00763359
ycdX	JW1017	Same as control	Same as control	4.88911	2.09639	0.381579	0.0175439	0.0133333	0.131579	0	0	0.197368	0	0	0	0	0	0	0	0	0.0789474	0.0131579	0.0131579
ybhB	JW0756	Same as control	Same as control	1.26426	0.601821	0.441379	0.133929	0.034188	0.0689655	0	0	0.22069	0.0275862	0.0137931	0.00689655	0.0137931	0	0.0206897	0	0	0.158621	0.062069	0.0137931
ycjS	JW1308	Same as control	Same as control	1.38225	2.10501	0.268519	0.0535714	0.0169492	0.037037	0	0	0.0925926	0.0185185	0.00925926	0	0	0	0	0	0.00925926	0.148148	0.037037	0.00925926
yfgL	JW2496	Same as control	Same as control	4.22045	2.29152	0.226601	0.0828402	0.0652174	0.0541872	0.00985222	0	0.08867	0.0344828	0.0295567	0.0197044	0.00985222	0.00492611	0.00985222	0.00492611	0	0.0640394	0.0147783	0.0246305
allC	JW0504	Same as control	Same as control	4.6203	0.88924	0.373333	0.0416667	0.0447761	0.106667	0	0	0.186667	0.0133333	0.0133333	0.0133333	0	0.0133333	0	0	0.0133333	0.08	0.0266667	0.0133333
ydgR	JW1626	Same as control	Same as control	10.2582	0.505346	0.350515	0.0714286	0.0352941	0.0103093	0.0103093	0.0103093	0.134021	0.0103093	0	0.0103093	0.0103093	0	0.0103093	0	0.0103093	0.185567	0.0309278	0.0103093
ybbB	JW0491	Same as control	Same as control	3.31399	1.02097	0.395973	0.0869565	0.0432099	0.100671	0	0.00671141	0.174497	0.033557	0.0201342	0	0	0.00671141	0.0134228	0.00671141	0	0.134228	0.0469799	0.0134228
ybhH	JW0752	Same as control	Same as control	6.5464	2.25684	0.50813	0.165877	0.0339623	0.182927	0.0162602	0	0.211382	0.0243902	0.00406504	0.00813008	0.0284553	0.0203252	0.00813008	0.00406504	0	0.150407	0.0731707	0.0121951
ycbK	JW0909	Same as control	Same as control	10.3505	7.08409	0.383178	0.133829	0.0392749	0.0560748	0	0	0.0186916	0.00934579	0.0046729	0.0280374	0.0654206	0.0186916	0	0.0046729	0.0046729	0.280374	0.0934579	0.0327103
yfaE	JW2230	Same as control	Same as control	8.30337	1.65902	0.326316	0.0348837	0.0322581	0.0947368	0	0.0105263	0.105263	0.0210526	0	0	0.0105263	0.0105263	0.0210526	0.0105263	0	0.126316	0	0.0105263
ydjI	JW1762	Same as control	Same as control	3.63384	1.62224	0.242604	0.0377358	0.0251256	0.0473373	0	0.00591716	0.0532544	0.0118343	0.00591716	0.00591716	0	0	0.00591716	0.00591716	0	0.147929	0.0177515	0.0177515
yciV	JW1258	Same as control	Same as control	5.53269	0.805394	0.377273	0.127551	0.0255319	0.118182	0.00909091	0.00454545	0.0909091	0.00909091	0.00909091	0.0136364	0.0181818	0.00454545	0.00454545	0.00454545	0	0.181818	0.0772727	0.00909091
uspE	JW1327	Above T2 lim	Same as control	11.0228	11.5557	0.650307	0.270588	0.127072	0.141104	0.0306748	0	0.423313	0.0306748	0.0184049	0.0122699	0.0429448	0.0613497	0.0122699	0.0122699	0.00613497	0.116564	0.177914	0.0613497
abgR	JW1333	Same as control	Same as control	6.83158	8.38343	0.748252	0.283333	0.084507	0.0839161	0.020979	0.00699301	0.475524	0.020979	0.013986	0.020979	0.041958	0.034965	0.048951	0	0.00699301	0.174825	0.153846	0.027972
	JW2613	Same as control	Same as control	4.03231	1.44291	0.26749	0.0653061	0.0358306	0.0699588	0	0	0.0699588	0.0123457	0.0123457	0.0123457	0.0123457	0.00823045	0.0123457	0.0123457	0.0205761	0.119342	0.0329218	0.0164609
ygcB	JW2731	Same as control	Same as control	1.51602	2.81253	0.540625	0.0638298	0.0152091	0.11875	0.00625	0	0.3125	0.009375	0	0.003125	0.0125	0.003125	0.0125	0.003125	0	0.1375	0.01875	0.009375
ygdQ	JW2800	Same as control	Same as control	9.39495	4.25565	0.37931	0.0952381	0.0909091	0.0344828	0	0	0.195402	0.0574713	0.0574713	0	0.0114943	0	0.0574713	0.045977	0.0229885	0.126437	0.0229885	0.0229885
rluB	JW1261	Same as control	Same as control	2.06414	2.71198	0.567839	0.170068	0.0160428	0.0954774	0.0251256	0.00502513	0.336683	0.0301508	0.00502513	0.00502513	0	0	0.0251256	0.0100503	0	0.155779	0.0653266	0.00502513
mdtH	JW1052	Same as control	Same as control	9.99614	0.821003	0.467105	0.122302	0.056338	0.0328947	0.00657895	0	0.269737	0.0460526	0.0131579	0.0394737	0.0131579	0.00657895	0.0723684	0.00657895	0.0197368	0.105263	0.0394737	0.0197368
	JW1160	Same as control	Same as control	1.841	3.61045	0.339901	0.131068	0.028169	0.0394089	0	0	0.128079	0.0147783	0	0.0246305	0.0344828	0.00985222	0.0147783	0	0	0.152709	0.0837438	0.0197044
yciM	JW1272	Above T2 lim	Same as control	14.029	10.9202	0.553571	0.307692	0.0894309	0.125	0.0446429	0	0.15625	0.0401786	0.0133929	0.0133929	0.0223214	0.0133929	0.0267857	0.0178571	0.00892857	0.272321	0.200893	0.0669643
ydaN	JW1336	Same as control	Same as control	2.14769	1.45751	0.3	0.0643939	0.0162338	0.11	0.00666667	0	0.113333	0.02	0.00666667	0.00666667	0.00666667	0	0.00333333	0	0.00333333	0.0933333	0.0233333	0.00666667
ydcU	JW1437	Same as control	Same as control	7.57774	3.40126	0.6125	0.213115	0.0344828	0.18125	0.025	0	0.3625	0.05625	0.01875	0	0.0125	0	0.00625	0.025	0.0125	0.1125	0.06875	0.00625
ydhC	JW1652	Same as control	Same as control	7.47749	1.7881	0.510417	0.150685	0.0508475	0.104167	0.0104167	0.015625	0.291667	0.046875	0.015625	0.00520833	0.00520833	0	0.0260417	0.00520833	0	0.125	0.0520833	0.015625
yniC	JW1716	Same as control	Same as control	1.98567	1.81136	0.337079	0.0344828	0.0182927	0.0842697	0.00561798	0	0.202247	0	0	0.011236	0	0	0.0168539	0	0	0.0674157	0.0224719	0.0168539
ygaF	JW2635	Same as control	Same as control	1.10532	2.10968	0.263941	0.0588235	0.0075188	0.0669145	0.00743494	0	0.0817844	0.00371747	0	0.0148699	0	0	0	0.00371747	0	0.104089	0.0334572	0.00743494
	JW2742	Same as control	Same as control	7.85179	1.43716	0.442308	0.126316	0.010989	0.0673077	0.0384615	0	0.317308	0.0288462	0	0.00961538	0.00961538	0.00961538	0.00961538	0	0	0.0673077	0.0384615	0
ygeD	JW2803	Above SPE lim	Same as control	29.243	4.24861	0.505	0.131222	0.0434783	0.02	0	0	0.255	0.05	0.025	0.005	0.005	0	0.17	0.07	0	0.17	0.05	0.02
dusC	JW2128	Same as control	Same as control	1.9784	1.63604	0.2875	0.0760234	0.0454545	0.025	0	0	0.15	0.0375	0.00625	0.00625	0	0.00625	0.00625	0	0	0.10625	0.04375	0.0375
	JW1526	Same as control	Same as control	4.73239	0.538847	0.432624	0.159722	0.0542636	0.0070922	0.0141844	0	0.319149	0.0851064	0.0212766	0.0070922	0.0070922	0.0070922	0.0496454	0.0141844	0.0070922	0.0921986	0.0496454	0.0212766
	JW1161	Same as control	Same as control	5.35749	1.01517	0.549296	0.163636	0.0413223	0.0915493	0.0211268	0	0.415493	0.0422535	0.0211268	0.0140845	0.00704225	0.00704225	0.028169	0.00704225	0.00704225	0.0774648	0.0633803	0.00704225
gmr	JW1278	Above both lims	Above both lims	119.669	45.801	0.819444	0.649351	0.408451	0.0416667	0.0833333	0	0.680556	0.319444	0	0	0.0833333	0.138889	0.25	0.0277778	0.0138889	0.0694444	0.222222	0.25
	JW1336.5	Above SPE lim	Same as control	27.6625	8.08657	0.640625	0.266667	0.0769231	0.265625	0.03125	0.015625	0.34375	0.078125	0.03125	0.015625	0	0.015625	0.046875	0.046875	0.03125	0.09375	0.109375	0
	JW1485	Same as control	Same as control	5.33819	2.39875	0.531915	0.139241	0.0555556	0.117021	0	0	0.361702	0.0106383	0.0212766	0	0.0212766	0	0	0	0	0.0957447	0.0851064	0.0212766
ynjF	JW1747	Same as control	Same as control	2.90032	2.39757	0.197248	0.0530973	0.0229508	0.0550459	0.00458716	0.00458716	0.0321101	0.00917431	0	0.0137615	0.0229358	0.0229358	0.00458716	0.00458716	0.00917431	0.105505	0.0183486	0.00458716
ygaV	JW2642	Same as control	Same as control	5.44471	1.37455	0.273292	0.130435	0.0635838	0.0869565	0.0248447	0.00621118	0.0993789	0.0496894	0.0248447	0	0.0124224	0.0248447	0.0186335	0.0124224	0.0186335	0.0869565	0.0434783	0.00621118
	JW2743	Same as control	Same as control	0.425948	1.89479	0.253788	0.0608365	0.028777	0.0265152	0	0	0.128788	0.0151515	0.0113636	0.0113636	0.00757576	0.00757576	0.0151515	0.00378788	0.00378788	0.0795455	0.0378788	0.0113636
ycbL	JW0910	Same as control	Same as control	3.27578	0.294976	0.371901	0.122642	0.0909091	0.0247934	0.00826446	0	0.214876	0.0413223	0.0330579	0.00826446	0.0165289	0.00826446	0.0495868	0.0165289	0	0.107438	0.0330579	0.0330579
ygbJ	JW2706	Same as control	Same as control	4.12522	0.697394	0.370861	0.120567	0.0416667	0.0794702	0	0	0.152318	0.0463576	0.013245	0.0331126	0.00662252	0	0.013245	0.00662252	0.00662252	0.125828	0.0596026	0.0198675
ydgG	JW1593	Same as control	Same as control	2.73568	0.438819	0.488	0.16129	0.045045	0.064	0	0	0.296	0.072	0.008	0.008	0.016	0.008	0.032	0.016	0	0.12	0.056	0.024
	JW1099	Above T2 lim	Above T2 lim	13.485	34.835	0.6375	0.412698	0.223214	0.05	0.03125	0.00625	0.4	0.11875	0.0375	0.03125	0.13125	0.125	0.0375	0.0375	0.0125	0.15625	0.20625	0.14375
ycgL	JW1168	Same as control	Same as control	17.9825	6.02519	0.48	0.176471	0.0545455	0.04	0	0	0.34	0.12	0.06	0	0	0	0.02	0.02	0.04	0.1	0.06	0
puuD	JW1291	Same as control	Same as control	2.77845	5.78479	0.550847	0.234783	0.122951	0.0677966	0.00847458	0	0.322034	0.059322	0.00847458	0.0254237	0.059322	0.0423729	0.059322	0.0169492	0.00847458	0.135593	0.101695	0.0677966
ydaO	JW1338	Same as control	Same as control	1.24898	1.92939	0.31	0.0510204	0.0194175	0.03	0	0	0.13	0	0	0.01	0.02	0.01	0.03	0	0	0.13	0.03	0.01
yddW	JW1486	Same as control	Same as control	6.40678	4.04195	0.62	0.305882	0.102041	0.1	0.03	0.01	0.42	0.12	0.03	0	0.02	0.04	0.05	0.01	0.01	0.12	0.09	0.02
pncA	JW1757	Same as control	Same as control	11.8028	0.516633	0.529412	0.0947368	0.0538462	0.0980392	0.00980392	0	0.22549	0.0196078	0.0490196	0.0392157	0.0196078	0.00980392	0.00980392	0.00980392	0.00980392	0.186275	0.0392157	0.00980392
ygaP	JW2643	Same as control	Same as control	12.2284	2.05589	0.518519	0.138462	0.0921053	0.160494	0.037037	0	0.160494	0	0.0246914	0	0.037037	0.0123457	0.037037	0	0	0.185185	0.037037	0.0493827
	JW2745	Same as control	Same as control	7.65425	1.19716	0.463855	0.149606	0.0787402	0.0421687	0.0180723	0	0.289157	0.0542169	0.0301205	0.0120482	0.0240964	0.0060241	0.0903614	0.0180723	0.0240964	0.114458	0.0180723	0.0120482
	JW0992	Same as control	Same as control	3.87278	7.65707	0.502924	0.206452	0.116129	0.0643275	0.0116959	0	0.19883	0.0233918	0.00584795	0.0292398	0.0409357	0.0350877	0.0292398	0	0	0.216374	0.111111	0.0643275
	JW2297	Same as control	Same as control	7.21997	4.81031	0.201058	0.0959596	0.0695652	0.021164	0.015873	0.010582	0.0846561	0.047619	0.047619	0.037037	0.015873	0.010582	0.00529101	0.010582	0	0.0634921	0.021164	0.021164
yccM	JW0977	Same as control	Same as control	13.6794	6.01714	0.5	0.254335	0.103825	0.0537634	0.016129	0.0215054	0.333333	0.145161	0.0483871	0	0.016129	0.016129	0.0215054	0.0215054	0	0.129032	0.0698925	0.0215054
ymfB	JW1120	Same as control	Same as control	6.52065	4.28809	0.617284	0.169014	0.102564	0.0740741	0.0123457	0.0123457	0.308642	0.0617284	0.037037	0.0123457	0	0	0.0617284	0.037037	0.0123457	0.209877	0.0493827	0.0493827
ycgV	JW1193	Same as control	Same as control	2.41664	0.724046	0.287879	0.112	0.0671642	0.0757576	0.0151515	0	0.121212	0.0378788	0.030303	0.00757576	0.00757576	0.00757576	0.00757576	0.00757576	0	0.0984848	0.0454545	0.030303
puuR	JW1292	Same as control	Same as control	9.80934	3.66316	0.537037	0.253731	0.0615385	0.0185185	0.0185185	0	0.296296	0.12963	0.0185185	0.0185185	0.0555556	0.0185185	0.037037	0.037037	0	0.203704	0.0925926	0.037037
ydbA	JW5802	Above T2 lim	Above T2 lim	20.8798	17.5291	0.681319	0.393617	0.2375	0.043956	0.032967	0	0.516484	0.0769231	0.032967	0	0.0659341	0.0989011	0.043956	0.021978	0.010989	0.10989	0.230769	0.0769231
	JW1515	Same as control	Same as control	3.45338	3.25048	0.24812	0.109489	0.0225564	0.037594	0.0075188	0.0075188	0.150376	0.0526316	0.0075188	0.0075188	0.0075188	0	0.0526316	0.0300752	0.0075188	0.0601504	0.037594	0
	JW1673	Same as control	Same as control	2.75285	1.56841	0.565217	0.0875	0.0512821	0.076087	0.0108696	0	0.336957	0.0217391	0.0108696	0.0108696	0.0108696	0.0108696	0.0652174	0	0	0.141304	0.0326087	0.0217391
	JW1761	Same as control	Same as control	1.46999	1.2107	0.449664	0.120968	0.0266667	0.107383	0.00671141	0	0.208054	0.0268456	0.0134228	0.0134228	0.0134228	0.00671141	0	0	0	0.14094	0.0536913	0.00671141
ygaX	JW2655	Same as control	Same as control	1.42008	1.95576	0.453125	0.107692	0.0392157	0.078125	0.015625	0	0.208333	0.015625	0.0104167	0.00520833	0	0	0.0208333	0	0.00520833	0.182292	0.046875	0.015625
yqcE	JW2746	Same as control	Same as control	4.93169	3.67961	0.352941	0.142045	0.075	0.0529412	0.0294118	0.0117647	0.170588	0.0647059	0.0176471	0.0235294	0.0117647	0	0.0705882	0.0352941	0.0117647	0.111765	0.0352941	0.0294118
ycgM	JW1169	Same as control	Same as control	2.02336	0.240556	0.358586	0.114943	0.0652174	0.0252525	0.010101	0.00505051	0.217172	0.0353535	0.00505051	0.010101	0.0151515	0.020202	0.0252525	0.00505051	0.00505051	0.106061	0.040404	0.0252525
	JW0477	Same as control	Same as control	1.36111	9.53772	0.179775	0.0923913	0.0406091	0.0224719	0	0	0.0337079	0.0393258	0.011236	0.0449438	0.0337079	0.0280899	0.0280899	0.0168539	0	0.0674157	0.0168539	0.00561798
rarA	JW0994	Same as control	Same as control	6.51868	3.66284	0.454918	0.138122	0.0847458	0.0532787	0	0.00409836	0.286885	0.0696721	0.0368852	0.0163934	0.00819672	0	0.0942623	0.0409836	0.0163934	0.0860656	0.0204918	0.0204918
	JW1143	Same as control	Same as control	8.00078	3.60426	0.4	0.151515	0.111765	0.0413793	0.00689655	0	0.165517	0.0482759	0.062069	0.0344828	0.0551724	0.0413793	0.0482759	0.0137931	0.00689655	0.151724	0.062069	0.0206897
	JW1197	Same as control	Same as control	4.34452	4.69443	0.210526	0.127907	0.045977	0.0131579	0.0131579	0	0.0789474	0.0526316	0.0131579	0.0394737	0.0131579	0.0263158	0	0	0	0.0789474	0.0657895	0.0131579
ycjN	JW1303	Same as control	Same as control	3.76322	1.23904	0.475	0.130841	0.0272727	0.025	0.00833333	0	0.325	0.05	0	0.0166667	0.0166667	0.025	0.05	0.0166667	0.00833333	0.108333	0.0333333	0
ydbA	JW1402	Same as control	Same as control	3.1271	1.66181	0.405063	0.0759494	0.0133333	0.0506329	0	0	0.21519	0.0253165	0	0	0.0253165	0	0	0	0	0.164557	0.0253165	0.0126582
ydiM	JW1680	Same as control	Same as control	5.70894	2.03239	0.352941	0.0864198	0	0.0823529	0.0352941	0	0.188235	0.0352941	0	0	0	0	0	0.0117647	0	0.0941176	0.0117647	0
yeaI	JW1774	Same as control	Same as control	4.00249	1.9563	0.398734	0.05	0.0340136	0.120253	0.00632911	0.00632911	0.21519	0.0126582	0.0126582	0	0	0.00632911	0.00632911	0	0.0126582	0.107595	0.0189873	0
	JW2656	Same as control	Same as control	4.26389	0.480798	0.338583	0.122449	0.0333333	0.0629921	0.015748	0.00787402	0.181102	0.023622	0	0.015748	0	0.00787402	0.00787402	0	0	0.110236	0.0629921	0.00787402
ygcF	JW2748	Same as control	Same as control	2.91865	1.30358	0.354839	0.0862069	0.0347826	0.0483871	0	0.00806452	0.217742	0.0403226	0.016129	0.00806452	0	0.00806452	0.0322581	0.00806452	0	0.0806452	0.0322581	0
yddH	JW1457	Same as control	Same as control	2.95392	1.4664	0.37299	0.123636	0.0695364	0.0257235	0.00321543	0.00321543	0.237942	0.0578778	0.0385852	0.0128617	0.0192926	0.00321543	0.0578778	0.022508	0.0160772	0.096463	0.0257235	0.022508
rhtA	JW0798	Same as control	Same as control	2.52763	0.117025	0.378676	0.165289	0.0325203	0.0772059	0.00367647	0	0.176471	0.0735294	0.0220588	0.00735294	0.0220588	0.00367647	0.0110294	0.0183824	0.00735294	0.117647	0.0477941	0.00367647
	JW0996	Same as control	Same as control	3.74376	3.19856	0.401639	0.193277	0.1	0.057377	0	0	0.155738	0.057377	0.0245902	0.0409836	0.0245902	0.0245902	0.0409836	0.0163934	0.00819672	0.139344	0.0983607	0.0409836
ycgF	JW1150	Same as control	Same as control	8.40768	2.3875	0.294118	0.13253	0.0978261	0.0588235	0	0	0.164706	0.0352941	0.0117647	0.0235294	0	0	0	0.0117647	0	0.0705882	0.0941176	0.0941176
ychN	JW1210	Same as control	Same as control	9.7816	1.96253	0.3	0.0956522	0.0630631	0.0181818	0	0	0.209091	0.0363636	0.0363636	0	0.0363636	0.00909091	0.00909091	0.0272727	0.0272727	0.0818182	0.0272727	0.0181818
ycjT	JW1309	Same as control	Same as control	5.43237	1.98521	0.274194	0.0862069	0.016129	0.016129	0	0	0.209677	0.0322581	0	0	0.0322581	0	0.016129	0	0	0.0483871	0.016129	0.016129
ynbA	JW1405	Same as control	Same as control	6.42622	6.36981	0.58156	0.211864	0.057971	0.0780142	0.0283688	0	0.241135	0.0212766	0	0.0141844	0.035461	0.0141844	0.0141844	0	0	0.255319	0.0992908	0.0425532
	JW1775	Above T2 lim	Above T2 lim	4.88428	16.5492	0.45122	0.264901	0.118881	0.054878	0.0243902	0.0121951	0.292683	0.164634	0.0670732	0	0.0121951	0	0.0853659	0.0670732	0.0243902	0.109756	0.054878	0.0182927
yqaB	JW2665	Same as control	Same as control	5.21095	2.37766	0.530702	0.0769231	0.040724	0.162281	0.00438596	0	0.254386	0.0131579	0.0131579	0.00438596	0.0131579	0	0	0.00438596	0.0131579	0.149123	0.0263158	0.0175439
yqcD	JW2765	Same as control	Same as control	2.54063	0.960086	0.461538	0.103448	0.0670732	0.0887574	0	0	0.218935	0.0118343	0.0236686	0.0236686	0.0236686	0.0118343	0.0236686	0.00591716	0.00591716	0.153846	0.0532544	0.0295858
norV	JW2680	Same as control	Same as control	4.0779	0.332159	0.349515	0.12892	0.0774648	0.0194175	0.00323625	0	0.190939	0.0550162	0.0420712	0.00970874	0.012945	0.0194175	0.038835	0.0161812	0	0.126214	0.0453074	0.00970874
	JW0930	Same as control	Same as control	1.79903	1.57044	0.269939	0.0549828	0.022082	0.0306748	0	0	0.095092	0.0214724	0	0.0122699	0.00306748	0.00306748	0.0214724	0.00613497	0.00920245	0.128834	0.0214724	0.00920245
ycdQ	JW1007	Same as control	Same as control	5.44798	0.600412	0.387324	0.172932	0.0615385	0.00704225	0	0	0.204225	0.0492958	0.0211268	0.0140845	0.0352113	0.0140845	0.028169	0.0352113	0.00704225	0.147887	0.0704225	0.0140845
	JW1155	Same as control	Same as control	0.987894	1.6985	0.22314	0.0822511	0.0310078	0.0247934	0.00413223	0	0.0661157	0.0206612	0.0123967	0.0123967	0.0165289	0.00826446	0.0123967	0.0123967	0.00413223	0.119835	0.0330579	0.0123967
ychP	JW1211	Same as control	Same as control	6.9825	4.35703	0.419048	0.139785	0.0683761	0.0571429	0.0190476	0.00952381	0.190476	0.0285714	0.0666667	0	0	0	0.00952381	0.00952381	0.00952381	0.180952	0.0761905	0.00952381
ynaI	JW1323	Same as control	Same as control	2.10011	0.714855	0.339056	0.121359	0.0511628	0.0600858	0	0.00429185	0.150215	0.0600858	0.0214592	0.0128755	0	0.00858369	0.0472103	0.0214592	0.0128755	0.124464	0.0429185	0.0128755
ydcN	JW1430	Same as control	Same as control	2.90597	3.07779	0.381818	0.110553	0.0334928	0.0454545	0.00454545	0	0.15	0.0136364	0.00454545	0	0.00454545	0.0136364	0.00454545	0	0.00454545	0.195455	0.0772727	0.0136364
ydhD	JW1646	Same as control	Same as control	12.3553	6.87965	0.306931	0.177083	0.135922	0.00990099	0.019802	0	0.158416	0.0990099	0.0891089	0.029703	0.019802	0.029703	0.029703	0.029703	0.029703	0.108911	0.029703	0.019802
ydiP	JW1686	Same as control	Same as control	3.67443	1.2445	0.415584	0.119205	0.0471204	0.136364	0.012987	0.00649351	0.181818	0.0519481	0.0194805	0	0.00649351	0	0.0454545	0.0194805	0	0.123377	0.0454545	0.0324675
yeaB	JW1802	Same as control	Same as control	2.27363	0.818079	0.387006	0.0789474	0.0342857	0.0988701	0.00564972	0.00282486	0.141243	0.0367232	0.0225989	0.00847458	0.00282486	0.00282486	0.0169492	0.0112994	0.00847458	0.155367	0.0169492	0.00282486
norW	JW2681	Same as control	Same as control	4.17607	1.3191	0.258993	0.0634921	0.0233918	0.0719424	0	0	0.0503597	0.028777	0	0	0.0143885	0	0.0143885	0.0143885	0	0.136691	0.0143885	0.028777
nudH	JW2798	Same as control	Same as control	5.00122	2.18647	0.312236	0.0803571	0.0440678	0.109705	0.00843882	0.00843882	0.0970464	0.0506329	0.0421941	0.00421941	0	0.00421941	0.0168776	0.00843882	0	0.109705	0.0168776	0.00421941
ymfC	JW1121	Same as control	Same as control	3.02156	2.38025	0.409524	0.12766	0.0462963	0.104762	0.00952381	0	0.142857	0	0	0	0.0190476	0.00952381	0.00952381	0.00952381	0	0.171429	0.0761905	0.0380952
yceA	JW1042	Same as control	Same as control	6.16601	0.690634	0.48996	0.121339	0.0212766	0.124498	0.0120482	0	0.164659	0.0240964	0.0200803	0.0240964	0.0200803	0.00401606	0.0200803	0.0200803	0.0120482	0.188755	0.0562249	0
	JW1157	Same as control	Same as control	1.37635	2.14032	0.241379	0.0377358	0.0250784	0.0191571	0.00766284	0.00383142	0.103448	0.0114943	0.00766284	0.0191571	0.00766284	0.00766284	0.0114943	0	0.00383142	0.103448	0.0114943	0.0114943
ychJ	JW1221	Same as control	Same as control	5.57964	5.53225	0.336957	0.149321	0.0506329	0.0869565	0.00543478	0	0.048913	0.0108696	0.0163043	0.0380435	0.0380435	0.0108696	0.0108696	0.00543478	0	0.168478	0.119565	0.0380435
	JW1335	Same as control	Same as control	2.4321	2.12802	0.251724	0.0262172	0.0123839	0.0862069	0.00344828	0.00344828	0.0448276	0.0137931	0.00344828	0.0103448	0.00344828	0	0.00689655	0.00344828	0	0.117241	0.00344828	0.00689655
ydcR	JW1434	Same as control	Same as control	5.62992	1.27275	0.424749	0.0805085	0.0457746	0.147157	0.0100334	0.00668896	0.137124	0.0167224	0.0167224	0	0.0100334	0.0100334	0.00668896	0	0.00334448	0.150502	0.0267559	0.0100334
	JW1647	Same as control	Same as control	7.8376	0.662136	0.366071	0.0792079	0.04	0.142857	0	0.00892857	0.160714	0.00892857	0.0178571	0.00892857	0.00892857	0	0.0357143	0	0.00892857	0.0714286	0.0535714	0.00892857
	JW1691	Same as control	Same as control	2.5655	1.46548	0.320755	0.0736842	0.0217391	0.0849057	0.0188679	0	0.113208	0.0377358	0.00943396	0	0	0	0.0188679	0.00943396	0.00943396	0.132075	0.00943396	0.00943396
yoaE	JW1805	Same as control	Same as control	11.4696	3.34382	0.189873	0.0816327	0.05	0.056962	0.00632911	0.0189873	0.0443038	0.0316456	0.0126582	0.0126582	0.0126582	0.00632911	0.0189873	0.00632911	0.00632911	0.0696203	0.0253165	0.0189873
	JW1824	Same as control	Same as control	7.99726	3.16374	0.490909	0.101124	0.05	0.0818182	0.0272727	0	0.318182	0.00909091	0	0	0	0.00909091	0	0	0.00909091	0.118182	0.0454545	0.0272727
yedL	JW1917	Same as control	Same as control	7.58311	3.2441	0.546729	0.0786517	0.0206186	0.116822	0.00934579	0	0.359813	0.0327103	0.00934579	0	0	0.0046729	0.00934579	0.00934579	0.00934579	0.107477	0.0280374	0
yqcA	JW2761	Same as control	Same as control	4.63451	3.18317	0.2	0.041958	0.0228571	0.0526316	0.00526316	0	0.0842105	0.0157895	0	0.00526316	0	0	0	0.0105263	0.00526316	0.0736842	0.00526316	0.0157895
	JW1362	Same as control	Same as control	2.65326	1.69161	0.233918	0.0358127	0.0132576	0.0906433	0	0	0.0701754	0.0116959	0.00584795	0.00584795	0.0175439	0.00584795	0.00877193	0.00292398	0	0.0877193	0.00877193	0.00877193
	JW0151	Same as control	Same as control	2.2829	4.42599	0.192691	0.00790514	0.0104439	0.0199336	0	0.00332226	0.0830565	0	0.00996678	0.00332226	0	0	0	0	0	0.089701	0.00664452	0.00332226
yahD	JW0310	Same as control	Same as control	2.24387	2.70126	0.224359	0.0413793	0	0.0384615	0	0	0.0833333	0.0128205	0	0	0.00641026	0	0.0192308	0.00641026	0	0.102564	0.0128205	0
ybaV	JW0432	Same as control	Same as control	2.53168	2.28785	0.335443	0.0352941	0.0110497	0.0822785	0.00632911	0	0.120253	0	0	0.0126582	0.0189873	0.0126582	0.0126582	0	0	0.14557	0.0126582	0
	JW0480	Same as control	Same as control	2.99105	1.80082	0.445087	0.047619	0.0131579	0.0924855	0	0	0.248555	0.017341	0.00578035	0	0.00578035	0	0.0231214	0.00578035	0.00578035	0.127168	0.0115607	0.00578035
ybgK	JW0702	Same as control	Same as control	13.0156	1.71138	0.426357	0.146067	0.0729167	0.100775	0.0232558	0	0.27907	0.0155039	0	0	0	0.0232558	0.00775194	0.00775194	0.00775194	0.0620155	0.0697674	0.0232558
ybhG	JW0779	Same as control	Same as control	7.87666	1.03662	0.330317	0.0568182	0.0220994	0.081448	0.00452489	0.00452489	0.104072	0.00452489	0	0.0135747	0.0226244	0.00452489	0	0	0	0.144796	0.0135747	0.00904977
yliJ	JW0822	Same as control	Same as control	5.71952	3.68435	0.186813	0.0314465	0.0206186	0.0769231	0	0	0.0714286	0	0	0.010989	0.021978	0.0164835	0.010989	0.00549451	0.00549451	0.0549451	0.00549451	0.00549451
	JW0882	Same as control	Same as control	4.72741	3.6407	0.511312	0.134146	0.0231214	0.0633484	0.00904977	0	0.298643	0.0180995	0	0.00904977	0.0361991	0.0135747	0.00452489	0.00452489	0	0.144796	0.040724	0.00452489
yebK	JW1842	Above SPE lim	Same as control	27.0692	6.93035	0.702206	0.189723	0.0383275	0.172794	0.0845588	0	0.371324	0.00735294	0.00735294	0.00367647	0.0110294	0.0183824	0.0147059	0	0.00735294	0.180147	0.0808824	0.0110294
	JW1939	Same as control	Same as control	0.2876	2.49031	0.582492	0.109649	0.0203252	0.10101	0.013468	0	0.329966	0.00673401	0.003367	0.003367	0.010101	0.003367	0.013468	0	0	0.16835	0.0538721	0.010101
ppdC	JW2791	Same as control	Same as control	7.13463	1.75348	0.476471	0.109489	0.0136054	0.117647	0.0117647	0.00588235	0.311765	0.0235294	0.00588235	0.00588235	0.0117647	0	0.0117647	0	0	0.0941176	0.0470588	0
lomR	JW5904	Same as control	Same as control	4.98093	1.70932	0.571429	0.104895	0.0253165	0.142857	0	0	0.312169	0.00529101	0.010582	0	0.021164	0.00529101	0.010582	0.00529101	0	0.148148	0.0529101	0.00529101
yaeJ	JW0187	Same as control	Same as control	2.72541	1.46844	0.253521	0.04	0.0233463	0.028169	0.00352113	0	0.0915493	0.00352113	0.00352113	0.0140845	0.00704225	0	0.0176056	0	0	0.123239	0.0211268	0.0176056
yahF	JW0312	Same as control	Same as control	5.46864	3.54975	0.563291	0.0583333	0.00826446	0.0632911	0	0	0.398734	0.0253165	0.00632911	0.00632911	0.00632911	0	0.0506329	0	0	0.107595	0.0126582	0
ybaX	JW0434	Same as control	Same as control	1.59742	2.67566	0.208333	0.0592105	0.0268456	0.0347222	0	0	0.0625	0	0	0.0138889	0.00694444	0.00694444	0.0138889	0	0	0.104167	0.0555556	0.0208333
	JW0481	Same as control	Same as control	5.72223	3.16089	0.580645	0.0942029	0.00740741	0.0537634	0.016129	0	0.311828	0.00537634	0	0.00537634	0.00537634	0.00537634	0	0	0	0.225806	0.0430108	0
ybhA	JW0749	Same as control	Same as control	3.99331	0.934279	0.443902	0.0638298	0.0310881	0.0243902	0.0097561	0	0.292683	0.00487805	0	0.00487805	0	0.0146341	0.0097561	0	0	0.126829	0.0487805	0.0146341
ybiB	JW0785	Same as control	Same as control	1.38994	4.00416	0.176	0.0166667	0	0.024	0	0	0.064	0.008	0	0.008	0	0	0.024	0	0	0.08	0.008	0
	JW0828	Same as control	Same as control	2.1863	1.78283	0.246575	0.0418848	0.0148515	0.0456621	0	0	0.105023	0.0136986	0.00456621	0	0	0.00913242	0	0.00456621	0	0.118721	0.0228311	0
ycaL	JW0892	Same as control	Same as control	10.7377	4.58851	0.656388	0.0310559	0.00641026	0.132159	0.00881057	0.00440529	0.471366	0	0	0.00881057	0	0	0.00881057	0	0	0.0748899	0.0132159	0
	JW1845	Same as control	Same as control	5.97596	0.676666	0.511194	0.0541872	0.021978	0.0522388	0.0149254	0	0.298507	0.011194	0.00373134	0.0186567	0	0.00373134	0.0261194	0	0	0.141791	0.0149254	0.0149254
	JW1974	Same as control	Same as control	2.65792	0.299924	0.465986	0.10177	0.0260223	0.0714286	0.00680272	0	0.282313	0.0204082	0.00340136	0.00680272	0.0102041	0.0136054	0.00680272	0.0102041	0	0.119048	0.0408163	0.00680272
	JW2793	Above T2 lim	Above T2 lim	6.57578	13.7948	0.241228	0.0861244	0.0277778	0.0307018	0	0	0.0789474	0.0175439	0.00438596	0.0394737	0.0350877	0.0219298	0.00877193	0	0.00438596	0.100877	0.0263158	0.00438596
stfR	JW1366	Above T2 lim	Above T2 lim	14.8498	14.5582	0.625	0.23301	0.121495	0.0982143	0.00892857	0	0.4375	0.0357143	0.0267857	0.00892857	0.0178571	0.0267857	0.0178571	0	0	0.116071	0.151786	0.0625
yafE	JW0200	Same as control	Same as control	13.6569	1.49475	0.465241	0.111801	0.0264901	0.0588235	0	0	0.278075	0.0106952	0	0.0106952	0.0106952	0.00534759	0.0802139	0.00534759	0	0.106952	0.0695187	0.0160428
yaiX	JW0350	Same as control	Same as control	4.96228	2.8446	0.2	0.0723982	0.0444444	0.0363636	0.00454545	0	0.0772727	0.0181818	0.00454545	0.0181818	0.0136364	0.00454545	0.0181818	0	0	0.0681818	0.0363636	0.0363636
ybaE	JW0435	Same as control	Same as control	5.26588	3.93115	0.388158	0.10596	0.0529801	0.0789474	0	0	0.111842	0.0263158	0.0131579	0	0.00657895	0.0131579	0	0	0	0.203947	0.0723684	0.0263158
mntR	JW0801	Above both lims	Same as control	26.6446	10.0433	0.454545	0.131868	0.0568182	0.0113636	0.0340909	0	0.272727	0.0340909	0.0227273	0	0	0.0113636	0.0454545	0.0113636	0.0227273	0.159091	0.0795455	0.0227273
ycbY	JW0931	Same as control	Same as control	4.39269	2.43292	0.419355	0.025	0.0116959	0.0645161	0	0	0.16129	0.00645161	0	0	0	0	0.0193548	0	0	0.2	0.0193548	0.0129032
	JW1856	Same as control	Same as control	7.05367	2.37231	0.329114	0.0555556	0.0299401	0.0759494	0	0	0.170886	0.0126582	0.0189873	0.0253165	0.0189873	0.00632911	0.00632911	0.00632911	0	0.0886076	0.0189873	0.00632911
yoeE	JW1980	Same as control	Same as control	6.31016	1.89189	0.43	0.110497	0.0242718	0.075	0.005	0.005	0.185	0.025	0.005	0.02	0.02	0.01	0.005	0.01	0	0.15	0.05	0.005
	JW2822	Same as control	Same as control	8.90016	1.09667	0.384615	0.134715	0.0351759	0.0625	0.0192308	0	0.211538	0.0432692	0.0192308	0.00961538	0.0192308	0	0.0288462	0	0.00961538	0.110577	0.0432692	0.00961538
stfQ	JW1540	Same as control	Same as control	4.90706	0.392851	0.44	0.102151	0.0391061	0.07	0.005	0	0.295	0.025	0.015	0	0.015	0	0.025	0	0	0.09	0.05	0.02
	JW0209	Same as control	Same as control	11.6148	2.41826	0.368056	0.119403	0.024	0.0416667	0	0	0.215278	0.0347222	0	0.00694444	0.0208333	0.0138889	0.0277778	0.0208333	0.00694444	0.0972222	0.0555556	0.00694444
	JW0365	Same as control	Same as control	3.54629	2.16971	0.438424	0.0710383	0.0224719	0.0394089	0.00985222	0	0.280788	0.0295567	0.0147783	0.00985222	0.00492611	0.00492611	0.0197044	0.00985222	0	0.0985222	0.0147783	0
ybaZ	JW0444	Same as control	Same as control	11.287	3.40276	0.606557	0.188119	0.0588235	0.0901639	0	0	0.401639	0.057377	0.0163934	0	0.0245902	0.0163934	0	0.0163934	0.00819672	0.139344	0.0737705	0.0163934
ybeM	JW0621	Same as control	Same as control	7.95692	2.46385	0.634615	0.178161	0.0273224	0.100962	0.00480769	0	0.432692	0.0432692	0.00961538	0	0.00961538	0.00961538	0.0144231	0.0144231	0	0.129808	0.0865385	0.00480769
ybhN	JW0771	Same as control	Same as control	10.0127	5.16398	0.713287	0.162162	0.0280374	0.0769231	0.00699301	0	0.496503	0.0629371	0.020979	0	0.00699301	0	0.027972	0	0	0.146853	0.048951	0
ybiS	JW0803	Same as control	Same as control	19.401	9.40145	0.778378	0.234899	0.0530303	0.167568	0.0702703	0	0.535135	0.0216216	0.00540541	0	0.00540541	0.00540541	0.0216216	0	0	0.12973	0.0972973	0.027027
	JW0852	Same as control	Same as control	1.84675	2.16526	0.60084	0.0988372	0.0190476	0.130252	0.00840336	0	0.348739	0.00420168	0.00420168	0.00840336	0.012605	0.00420168	0.00840336	0	0	0.134454	0.0462185	0.00840336
	JW0948	Above both lims	Above both lims	84.8841	25.5128	0.701987	0.398693	0.12766	0.0927152	0.0728477	0	0.509934	0.152318	0.00662252	0.00662252	0.013245	0.0596026	0.10596	0	0.00662252	0.0728477	0.18543	0.0529801
yecO	JW1859	Same as control	Same as control	5.47255	1.80006	0.304	0.0526316	0.018018	0.072	0.008	0	0.128	0.024	0	0	0.008	0	0.016	0.008	0.008	0.104	0.008	0.008
nrdI	JW2649	Same as control	Same as control	7.3232	3.66369	0.201342	0.05625	0.0357143	0	0	0.00671141	0.0939597	0.0268456	0.0134228	0.00671141	0.00671141	0.00671141	0.0134228	0	0	0.0939597	0.0268456	0.0134228
ybcD	JW0527	Above T2 lim	Above T2 lim	15.6976	16.2742	0.553922	0.218605	0.0960699	0.0392157	0.00980392	0	0.352941	0.0490196	0.0294118	0.0245098	0.0441176	0.0392157	0.0686275	0.00490196	0.00980392	0.117647	0.122549	0.0343137
ydfT	JW1551	Same as control	Same as control	10.135	2.37052	0.511111	0.141732	0.0754717	0.122222	0.00555556	0	0.3	0.0333333	0.0277778	0.00555556	0.00555556	0.0166667	0	0	0	0.111111	0.0555556	0.0222222
yafJ	JW0213	Same as control	Same as control	12.887	7.05779	0.486486	0.146497	0.0463576	0.0594595	0.0216216	0.00540541	0.275676	0.027027	0.0108108	0.0108108	0.0108108	0.0108108	0.0540541	0.027027	0	0.124324	0.0594595	0.0108108
yaiB	JW0373	Same as control	Same as control	4.90766	3.62046	0.478632	0.165854	0.057377	0.102564	0.0042735	0.0042735	0.25641	0.0213675	0.017094	0.0213675	0.0299145	0.0128205	0.017094	0.00854701	0.0042735	0.128205	0.0897436	0.025641
	JW0446	Same as control	Same as control	9.73621	0.93966	0.320388	0.0794393	0.0239234	0.0825243	0.00485437	0.00485437	0.116505	0.0242718	0.0145631	0.0242718	0.00970874	0	0.00485437	0	0	0.116505	0.0436893	0.00485437
ybeD	JW0626	Same as control	Same as control	5.97668	0.64508	0.481328	0.100503	0.0462963	0.0746888	0.00829876	0	0.278008	0.033195	0.0248963	0.0124481	0.00829876	0.00829876	0.0124481	0	0.00414938	0.13278	0.033195	0.00829876
ybhO	JW0772	Same as control	Same as control	3.37001	2.61899	0.354839	0.104167	0.0510204	0.0645161	0	0	0.209677	0.00806452	0.016129	0	0.00806452	0	0	0	0	0.104839	0.0645161	0.0241935
ybiV	JW0806	Same as control	Same as control	15.2925	2.27676	0.456897	0.153846	0.0588235	0.0603448	0.0172414	0.00862069	0.293103	0.0172414	0.00862069	0	0.00862069	0.0172414	0.00862069	0	0	0.12069	0.112069	0.0258621
	JW0853	Same as control	Same as control	3.07436	2.63748	0.295455	0.0487805	0.0133333	0.0113636	0	0	0.204545	0.0113636	0.0113636	0	0	0	0	0	0	0.0795455	0.0340909	0
yccW	JW5898	Same as control	Same as control	0.697936	2.51	0.336449	0.0306122	0	0.0934579	0	0	0.168224	0	0	0	0	0	0.00934579	0	0	0.11215	0.0280374	0
yecP	JW1860	Same as control	Same as control	0.663894	3.22223	0.24359	0.027972	0.00662252	0.0448718	0	0	0.128205	0.0128205	0.00641026	0	0	0	0	0	0	0.0833333	0.0128205	0
mprA	JW2659	Same as control	Same as control	1.77007	1.13456	0.345238	0.041958	0.0101695	0.0416667	0.00297619	0	0.166667	0.0119048	0.00297619	0.00892857	0.0119048	0.00595238	0.00595238	0	0	0.142857	0.00892857	0
essD	JW0543	Same as control	Same as control	7.92028	7.58103	0.209877	0.0368852	0.00408163	0.0205761	0	0	0.0534979	0.00823045	0	0.037037	0.0123457	0.00411523	0	0	0	0.0987654	0.0164609	0
yaaJ	JW0006	Same as control	Same as control	17.2148	4.94592	0.322727	0.102151	0.0825243	0.0454545	0.00909091	0.00909091	0.140909	0.0272727	0.0318182	0.0136364	0.00909091	0.0272727	0.0227273	0.00454545	0	0.122727	0.0409091	0.00909091
afuB	JW0255	Same as control	Same as control	14.4082	4.73261	0.32	0.106796	0.019802	0.03	0	0	0.15	0.05	0	0.02	0.02	0.01	0.02	0.02	0.01	0.12	0.04	0
yaiC	JW0376	Same as control	Same as control	7.42488	3.06805	0.406593	0.129412	0.0778443	0.0549451	0.010989	0	0.241758	0.032967	0.0274725	0.010989	0.0274725	0.0164835	0.00549451	0	0.00549451	0.120879	0.0494505	0.0274725
ybaB	JW0460	Above T2 lim	Above T2 lim	14.8488	15.3326	0.54717	0.2	0.106195	0.0660377	0.00943396	0	0.254717	0.0377358	0.0188679	0.00943396	0.00943396	0.0188679	0.0283019	0.00943396	0	0.245283	0.150943	0.0754717
ybeX	JW0655	Same as control	Same as control	10.5916	4.98627	0.651741	0.153374	0.0338983	0.189055	0.0348259	0.00497512	0.308458	0.0298507	0.0199005	0.00497512	0.0149254	0.00497512	0.00995025	0.00497512	0	0.174129	0.039801	0
	JW0775	Same as control	Same as control	15.0968	4.8883	0.571429	0.174419	0.0777778	0.0714286	0.00892857	0.00892857	0.348214	0.0446429	0.0178571	0	0	0.0178571	0.0357143	0	0	0.178571	0.0803571	0.0178571
yliE	JW0817	Same as control	Same as control	5.17059	1.7201	0.383648	0.0980392	0.0125	0.0377358	0.00628931	0	0.220126	0.0188679	0.00628931	0.00628931	0.0314465	0.00628931	0.0251572	0	0	0.125786	0.0377358	0
ycaJ	JW0875	Same as control	Same as control	3.10449	5.25786	0.63745	0.161137	0.0148148	0.139442	0.0159363	0	0.334661	0.0159363	0	0	0.0119522	0.0119522	0.00398406	0.00398406	0	0.199203	0.0916335	0.00398406
yecA	JW1896	Same as control	Same as control	6.24915	3.40163	0.602564	0.157895	0.0224215	0.145299	0.00854701	0	0.316239	0.0128205	0	0.0042735	0.025641	0.0042735	0.0299145	0.0128205	0	0.153846	0.0811966	0.017094
pphB	JW2704	Same as control	Same as control	4.97584	1.99072	0.380165	0.147059	0.0291262	0.0578512	0.00826446	0	0.14876	0.0165289	0	0.00826446	0.00826446	0.00826446	0.0247934	0	0	0.198347	0.0909091	0.0165289
	JW0571	Same as control	Same as control	1.38163	1.04029	0.307985	0.0645161	0.0215517	0.0342205	0	0	0.193916	0.00760456	0.00380228	0.00760456	0.00760456	0.00760456	0	0.00380228	0	0.0798479	0.0342205	0.00760456
thiP	JW0066	Same as control	Same as control	5.51808	1.09075	0.465839	0.0896057	0.0196078	0.0714286	0.00310559	0.00310559	0.23913	0.0217391	0.00931677	0.0124224	0.015528	0.00310559	0.0434783	0.00621118	0.00621118	0.15528	0.0372671	0.00310559
ykgF	JW0300	Same as control	Same as control	1.64303	1.67013	0.303318	0.054878	0.0116959	0.0331754	0.00473934	0	0.175355	0.00947867	0.00473934	0.00473934	0.00947867	0	0.028436	0.00473934	0	0.0900474	0.0189573	0.00473934
yajC	JW0397	Same as control	Same as control	1.29283	2.6546	0.435216	0.115702	0.0177936	0.089701	0	0	0.196013	0.00664452	0	0.013289	0.013289	0.013289	0.00664452	0	0	0.162791	0.0730897	0.00332226
ybaL	JW0467	Same as control	Same as control	2.2505	1.54011	0.375887	0.0901639	0	0.0780142	0.0070922	0	0.163121	0.0070922	0	0.0141844	0.0141844	0	0.0141844	0	0	0.148936	0.0496454	0
ubiF	JW0659	Same as control	Same as control	5.04449	2.90224	0.142857	0.0875	0.0285714	0.00460829	0	0	0.0691244	0.0276498	0	0.00460829	0	0	0.0138249	0	0	0.0599078	0.0368664	0.0184332
	JW0776	Same as control	Same as control	3.52667	0.449285	0.465812	0.0972973	0.0207254	0.0854701	0.0042735	0	0.230769	0.0128205	0.0042735	0.0042735	0.0128205	0.0042735	0.042735	0	0.0042735	0.145299	0.0470085	0.00854701
yliF	JW0818	Same as control	Same as control	18.2264	3.15045	0.39	0.0833333	0.0357143	0.02	0	0	0.08	0	0	0.02	0	0	0.02	0	0	0.26	0.06	0.03
ycaC	JW0880	Same as control	Same as control	9.97394	1.13439	0.442922	0.0656566	0.0185185	0.187215	0.00456621	0	0.191781	0.0319635	0.00913242	0	0.00913242	0.00913242	0.00456621	0	0	0.114155	0.0136986	0.00456621
	JW0970	Same as control	Same as control	10.5405	1.95531	0.395522	0.0944882	0.0542636	0.0746269	0	0	0.186567	0.00746269	0.00746269	0	0.0298507	0	0.00746269	0	0	0.141791	0.0522388	0.0447761
yedF	JW1915	Same as control	Same as control	2.95832	2.07177	0.22963	0.0406504	0.0225989	0.0592593	0	0	0.0444444	0.0148148	0	0.0148148	0.00740741	0.00740741	0.0148148	0.00740741	0	0.103704	0.0148148	0.0222222
mazG	JW2752	Same as control	Same as control	5.55691	4.02293	0.19797	0.0437158	0.00865801	0.035533	0.00507614	0.00507614	0.0812183	0.0152284	0	0	0.00507614	0	0.00507614	0.00507614	0.00507614	0.0812183	0.0152284	0
ynaA	JW1361	Same as control	Same as control	1.9871	3.41436	0.167598	0.032967	0.00966184	0.0502793	0.00558659	0	0.0782123	0.00558659	0	0.00558659	0.00558659	0.0111732	0.0111732	0	0	0.0391061	0.0167598	0
sgrR	JW0068	Same as control	Same as control	2.71674	3.62711	0.339181	0.05	0	0.0760234	0	0	0.175439	0.0350877	0	0.0116959	0	0	0.0292398	0.00584795	0	0.0935673	0.00584795	0
yahA	JW0307	Same as control	Same as control	1.17667	2.84984	0.232	0.0139535	0.018018	0.024	0	0	0.124	0	0	0.008	0.008	0.012	0.008	0	0	0.076	0.004	0.004
	JW0417	Same as control	Same as control	11.3259	2.34607	0.443038	0.109375	0.0451977	0.126582	0	0	0.21519	0.00632911	0	0	0.0253165	0.0316456	0.0253165	0.0126582	0	0.132911	0.056962	0.0189873
ybaK	JW0470	Same as control	Same as control	2.00516	1.24951	0.335443	0.0791367	0.0208333	0.0759494	0	0	0.132911	0.0126582	0	0	0.00632911	0.0126582	0	0	0	0.139241	0.0506329	0.00632911
ybgJ	JW0701	Same as control	Same as control	1.90319	1.24736	0.398438	0.0882353	0.0283019	0.109375	0	0	0.171875	0.0078125	0	0.0078125	0.015625	0.0078125	0	0	0	0.132812	0.046875	0.015625
ybhS	JW0777	Same as control	Same as control	14.2801	7.53732	0.287671	0.138462	0.0493827	0.0821918	0.0273973	0	0.0273973	0	0	0	0	0	0	0	0	0.178082	0.0958904	0.0547945
yliG	JW0819	Same as control	Same as control	5.63273	0.885921	0.344828	0.0333333	0.0242424	0.0689655	0.0137931	0	0.124138	0.00689655	0	0	0	0.0137931	0	0.00689655	0	0.151724	0.00689655	0.0137931
ycaD	JW0881	Same as control	Same as control	7.17731	1.38471	0.341176	0.0470588	0.0210526	0.0705882	0.0117647	0.00588235	0.164706	0.00588235	0.00588235	0	0	0.0117647	0	0	0	0.123529	0.0352941	0.00588235
wcaJ	JW2032	Same as control	Same as control	16.1476	0.127538	0.427184	0.0697674	0.0357143	0.126214	0	0	0.145631	0.0194175	0	0	0.00970874	0.0194175	0.00970874	0.0194175	0	0.184466	0.0194175	0.0194175
wcaI	JW2035	Same as control	Same as control	1.46302	1.52761	0.350427	0.0114943	0.0203046	0.0769231	0	0	0.153846	0	0.0042735	0.00854701	0.0042735	0	0.00854701	0	0	0.123932	0.0042735	0.0128205
yehY	JW2118	Same as control	Same as control	1.50572	1.03981	0.360656	0.0410959	0.0202703	0.0491803	0.010929	0	0.202186	0.00546448	0	0.00546448	0.00546448	0.010929	0.010929	0	0	0.103825	0.010929	0.00546448
rcsD	JW2204	Same as control	Same as control	0.748544	2.78986	0.19708	0.031746	0.0153846	0.0291971	0	0	0.10219	0	0	0.00729927	0	0	0.00729927	0	0	0.0656934	0.0291971	0.0145985
yfhQ	JW2516	Same as control	Same as control	2.92047	0.673476	0.317597	0.104762	0.0180995	0.0944206	0.00429185	0	0.120172	0.0214592	0.00429185	0	0.0128755	0	0.00429185	0	0	0.124464	0.055794	0.0128755
ypjL	JW5922	Same as control	Same as control	3.80658	2.53322	0.179688	0.0546875	0.0298507	0.0625	0.0078125	0	0.0625	0.0078125	0.0078125	0.0078125	0.0078125	0.015625	0	0.0078125	0.0078125	0.0703125	0.03125	0.0078125
	JW2741	Same as control	Same as control	4.81205	2.73286	0.150794	0.042735	0.0366972	0.047619	0.00793651	0	0.0238095	0.00793651	0.00793651	0	0.00793651	0.0238095	0	0	0	0.0793651	0.015873	0
cof	JW0436	Above SPE lim	Same as control	28.0747	4.55847	0.232394	0.120805	0.0860215	0.0352113	0	0.0140845	0.0633803	0.0140845	0	0.00704225	0.00704225	0.0492958	0.00704225	0	0	0.133803	0.105634	0.0492958
dsrB	JW1936	Same as control	Same as control	1.87413	1.89532	0.325301	0.0479452	0.0137931	0.0481928	0	0	0.156627	0.0120482	0.0060241	0	0.0060241	0	0.0060241	0	0.0060241	0.126506	0.0240964	0.0060241
yqjB	JW3067	Same as control	Same as control	4.33735	1.28804	0.420863	0.0619048	0.0185185	0.0935252	0.0179856	0.00359712	0.18705	0.0107914	0.00359712	0.00719424	0.00719424	0.00359712	0.0323741	0.00719424	0.00719424	0.143885	0.00719424	0
yadB	JW5892	Same as control	Same as control	2.90121	1.88533	0.252941	0.0733333	0.0372671	0.0352941	0.00588235	0.00588235	0.0823529	0.0117647	0.00588235	0.00588235	0.00588235	0.00588235	0.0117647	0.00588235	0.00588235	0.135294	0.0411765	0.0176471
	JW0402	Above T2 lim	Above T2 lim	18.0485	28.5408	0.486772	0.221154	0.103286	0.0740741	0.010582	0	0.10582	0.010582	0	0.021164	0.0952381	0.0582011	0	0	0.00529101	0.312169	0.126984	0.0529101
	JW2036	Same as control	Same as control	3.09623	0.390772	0.474708	0.124378	0.0307018	0.0856031	0.00389105	0	0.307393	0.0233463	0.0077821	0.00389105	0.0194553	0.0077821	0.0155642	0	0.00389105	0.11284	0.0505837	0.0116732
yohD	JW2124	Same as control	Same as control	10.8514	3.62291	0.635802	0.188525	0.0327869	0.0987654	0.0246914	0	0.469136	0.0308642	0	0	0.00617284	0.0123457	0.037037	0	0	0.0679012	0.0864198	0.0123457
yfaY	JW2243	Same as control	Same as control	4.62075	0.919747	0.511327	0.0756303	0.0187266	0.0420712	0	0	0.339806	0.00970874	0.00970874	0.00323625	0.00970874	0.00647249	0.0226537	0	0	0.126214	0.038835	0
hcaE	JW2522	Same as control	Same as control	0.945752	1.74459	0.364198	0.0743243	0.00684932	0.0679012	0	0	0.191358	0	0	0.00617284	0.00617284	0	0.00617284	0	0	0.0987654	0.0617284	0.00617284
	JW2677	Same as control	Same as control	7.4406	1.71683	0.326241	0.0227273	0.00714286	0.12766	0.0070922	0.0070922	0.12766	0	0	0.0070922	0.0070922	0	0.0070922	0	0	0.0921986	0.0070922	0
	JW2780	Same as control	Same as control	1.70862	0.723289	0.382812	0.0909091	0.015748	0.0859375	0.015625	0	0.1875	0.015625	0	0.0078125	0.0078125	0.015625	0.015625	0	0	0.132812	0.046875	0
ninE	JW0536	Above both lims	Above T2 lim	25.6698	24.7035	0.706349	0.362319	0.0645161	0.277778	0.031746	0	0.246032	0.0238095	0	0.00793651	0.0555556	0.015873	0.00793651	0.00793651	0	0.222222	0.277778	0.0634921
yeiT	JW2133	Same as control	Same as control	8.72385	1.57617	0.295238	0.0721649	0.0425532	0.00952381	0	0	0.142857	0.0285714	0.00952381	0	0.0285714	0.0190476	0.0380952	0.00952381	0.00952381	0.114286	0.00952381	0.00952381
pdxK	JW2411	Same as control	Same as control	14.3042	5.46769	0.366667	0.1	0.056	0.0416667	0	0	0.141667	0.0166667	0.00833333	0.05	0.00833333	0.0333333	0.0416667	0.00833333	0.00833333	0.133333	0.0833333	0.0166667
metQ	JW0193	Same as control	Same as control	1.95543	1.38607	0.465201	0.0413223	0.0118577	0.0586081	0.003663	0	0.296703	0.010989	0.003663	0.00732601	0.003663	0.003663	0.032967	0.003663	0	0.117216	0.014652	0.003663
yajO	JW0409	Same as control	Same as control	1.47624	1.21052	0.398467	0.0591133	0.0133929	0.0996169	0.00383142	0	0.183908	0.0153257	0	0	0.00383142	0	0.00766284	0.00383142	0.00383142	0.130268	0.0191571	0.00766284
wcaE	JW2040	Same as control	Same as control	4.63039	3.99608	0.406824	0.147309	0.0599078	0.0997375	0	0.00262467	0.125984	0.015748	0	0.00787402	0.0367454	0.0367454	0.00787402	0.00262467	0.00262467	0.194226	0.0839895	0.0262467
yohF	JW2125	Same as control	Same as control	5.41655	7.58784	0.50885	0.15	0.0549451	0.0575221	0.00884956	0.00442478	0.292035	0.0442478	0.00442478	0.0265487	0.0265487	0.0132743	0.0530973	0.0265487	0.00442478	0.146018	0.0486726	0.0176991
yfbQ	JW2287	Same as control	Same as control	18.8492	3.79995	0.465517	0.0980392	0.06	0.0517241	0	0	0.189655	0	0	0.0172414	0.0172414	0.0172414	0.0344828	0	0.0172414	0.189655	0.0689655	0.0344828
yfhL	JW2546	Same as control	Same as control	12.4481	2.77609	0.633333	0.181159	0.0437956	0.08	0	0	0.386667	0.06	0.00666667	0.00666667	0.0133333	0.0266667	0.0133333	0.02	0	0.166667	0.0933333	0.00666667
	JW2679	Same as control	Same as control	5.03656	0.648014	0.457317	0.137255	0.0382166	0.054878	0.0121951	0	0.22561	0.0243902	0	0.0121951	0.0182927	0.00609756	0.0487805	0.0121951	0.00609756	0.164634	0.0731707	0.0243902
csdA	JW2781	Same as control	Same as control	4.39375	2.06924	0.433333	0.136364	0.05625	0.0611111	0.00555556	0	0.205556	0.0333333	0.00555556	0.0222222	0.0333333	0.0111111	0.0333333	0	0	0.15	0.0444444	0.0333333
uspG	JW0600	Same as control	Same as control	10.4621	5.84581	0.565891	0.126984	0.0245902	0.0387597	0.0155039	0.00775194	0.24031	0.0542636	0.00775194	0	0	0	0.0155039	0.0155039	0.00775194	0.302326	0.0465116	0.00775194
rtn	JW2164	Same as control	Same as control	5.29167	2.0026	0.481481	0.0990991	0.0614035	0.0740741	0.00740741	0	0.281481	0.0222222	0.0148148	0	0.00740741	0.0222222	0.0222222	0.0148148	0.00740741	0.118519	0.0444444	0.0148148
murP	JW2422	Same as control	Same as control	5.98548	2.99428	0.567164	0.15873	0.0322581	0.119403	0	0	0.313433	0.0149254	0	0.0149254	0.0149254	0	0.0447761	0	0	0.134328	0.119403	0.0298507
yaaA	JW0005	Same as control	Same as control	11.2329	4.1425	0.601562	0.100775	0.0227273	0.0859375	0.0078125	0.0078125	0.226562	0.0546875	0.0078125	0	0.0078125	0.0078125	0.0078125	0.0078125	0.0078125	0.289062	0.03125	0
dinJ	JW0216	Same as control	Same as control	2.01538	1.54669	0.474654	0.0727273	0.00558659	0.0921659	0.00921659	0	0.299539	0.00460829	0.00460829	0.00460829	0.00460829	0	0.0138249	0	0	0.0921659	0.0368664	0
yajG	JW0424	Same as control	Same as control	4.52935	0.993613	0.255639	0.0566038	0.0173913	0.037594	0	0	0.120301	0.0150376	0	0.0075188	0.0075188	0.0075188	0.0300752	0.0075188	0.0075188	0.105263	0.0225564	0
wzc	JW2045	Same as control	Same as control	4.05716	0.539313	0.417219	0.0522088	0.0212766	0.0761589	0	0.00331126	0.238411	0.00662252	0.00662252	0.00662252	0.0264901	0.00662252	0.0165563	0	0	0.122517	0.00993377	0.00331126
yeiC	JW2153	Same as control	Same as control	3.80355	3.93737	0.149351	0.057554	0.0469799	0.00649351	0	0	0.025974	0.0194805	0.012987	0.012987	0	0	0.00649351	0	0	0.103896	0.0324675	0.0324675
yfcY	JW2339	Same as control	Same as control	4.2935	1.19757	0.347368	0.0588235	0.0229885	0.0631579	0.0105263	0	0.178947	0.0315789	0.0105263	0	0.0105263	0	0	0	0	0.136842	0	0.0105263
yfiE	JW2561	Same as control	Same as control	6.46168	0.854959	0.504717	0.126316	0.0502793	0.0471698	0	0.00471698	0.240566	0.0283019	0	0.0141509	0.0141509	0.00943396	0.0283019	0.0188679	0.00471698	0.212264	0.0613208	0.0235849
ygbI	JW2705	Same as control	Same as control	7.97601	4.01855	0.518987	0.0917431	0.0287081	0.0253165	0	0	0.350211	0.0464135	0.00843882	0.021097	0.0126582	0.00843882	0.0464135	0.0168776	0.00421941	0.122363	0.0168776	0.00421941
	JW2823	Same as control	Same as control	19.2114	5.05574	0.6	0.149254	0.0625	0.1875	0.025	0.0125	0.3375	0.0375	0	0	0.0125	0	0	0.0125	0	0.1125	0.05	0.0375
citG	JW0605	Same as control	Same as control	5.25051	1.98918	0.559406	0.0875	0.0131579	0.0841584	0	0	0.39604	0.019802	0	0	0.0049505	0	0.00990099	0.00990099	0	0.10396	0.039604	0.00990099
dedD	JW5378	Above both lims	Above both lims	110.449	20.0002	0.613208	0.339806	0.14	0.386792	0.0943396	0.00943396	0.0283019	0.0188679	0	0.00943396	0	0	0	0	0	0.198113	0.216981	0.122642
yffI	JW2431	Same as control	Same as control	15.0077	8.56479	0.618182	0.130841	0.0526316	0.0636364	0.00909091	0	0.2	0.0454545	0.0272727	0	0	0.00909091	0.0272727	0.00909091	0.00909091	0.372727	0.0727273	0.0181818
yaaW	JW0010	Above SPE lim	Same as control	29.8128	7.62862	0.56213	0.0874317	0.0167598	0.0177515	0.00591716	0	0.218935	0.035503	0	0.0295858	0.00591716	0.00591716	0.0946746	0.0295858	0	0.307692	0.0414201	0.0118343
	JW0294	Same as control	Same as control	2.46017	1.00059	0.263514	0.0714286	0.0215827	0.0202703	0.0135135	0	0.128378	0.0135135	0.00675676	0.00675676	0.0202703	0	0.0135135	0.00675676	0	0.101351	0.0135135	0.0135135
ybaO	JW0437	Same as control	Same as control	2.19182	0.898229	0.403101	0.06	0.0178571	0.0620155	0.00775194	0	0.255814	0.00775194	0.00775194	0.00775194	0	0	0.0155039	0	0	0.0852713	0.0310078	0.00775194
asmA	JW2049	Same as control	Same as control	4.77799	1.42489	0.424242	0.0559006	0.00552486	0.127273	0.0121212	0.00606061	0.206061	0.00606061	0	0.00606061	0.00606061	0	0.0121212	0	0	0.115152	0.030303	0
yeiQ	JW2160	Same as control	Same as control	2.0293	2.64759	0.189591	0.052	0.0123457	0.0111524	0	0	0.0892193	0.0260223	0	0.0185874	0.00743494	0.00371747	0.0111524	0.00371747	0.00371747	0.070632	0.0148699	0.00743494
yfdZ	JW2376	Same as control	Same as control	13.5184	3.84693	0.432624	0.131034	0.0310078	0.0070922	0.0141844	0	0.205674	0.0496454	0.0141844	0	0.0070922	0.0141844	0.0638298	0.0212766	0.0070922	0.212766	0.0638298	0
yfiF	JW2565	Same as control	Same as control	1.6354	1.34473	0.361111	0.0320513	0.00632911	0.0388889	0	0	0.161111	0.0111111	0	0	0.00555556	0.00555556	0.0222222	0.00555556	0	0.155556	0.0111111	0
ygcN	JW2736	Same as control	Same as control	6.48979	1.83506	0.552901	0.143382	0.0369128	0.122867	0.0136519	0.00341297	0.317406	0.0580205	0.00682594	0.00682594	0.0136519	0.0102389	0.0170648	0	0	0.12628	0.0546075	0.0170648
crcB	JW0619	Same as control	Same as control	9.26497	2.68861	0.527027	0.195489	0.0551181	0.0945946	0.0135135	0	0.304054	0.0540541	0.0202703	0.00675676	0.0202703	0	0.0135135	0.0135135	0	0.148649	0.0878378	0.027027
dedA	JW2314	Same as control	Same as control	11.3748	7.50162	0.566038	0.219178	0.0956938	0.0566038	0.0301887	0.00377358	0.430189	0.0566038	0.00377358	0.0150943	0.0301887	0.0415094	0.0490566	0.00754717	0	0.0792453	0.0641509	0.0264151
cchB	JW2440	Same as control	Same as control	9.93789	5.62358	0.335526	0.117647	0.0241935	0.0197368	0.0131579	0.00657895	0.177632	0.0197368	0.00657895	0.0197368	0.0131579	0.00657895	0.0789474	0.0131579	0	0.111842	0.0394737	0
thiQ	JW0065	Above SPE lim	Same as control	22.9061	3.03429	0.448276	0.0824742	0.03125	0.0344828	0.0229885	0	0.0689655	0.0229885	0.0114943	0	0.0114943	0	0.0574713	0.0229885	0.0114943	0.321839	0.0229885	0.0229885
yahB	JW0308	Same as control	Same as control	7.5325	3.17814	0.252252	0.0267857	0.00869565	0.027027	0	0	0.0810811	0.018018	0	0.027027	0	0	0.00900901	0.018018	0	0.117117	0.00900901	0.00900901
ybaY	JW0443	Same as control	Same as control	2.42093	1.51145	0.34	0.0458716	0.0359712	0.048	0	0	0.22	0.016	0.012	0.004	0.004	0.008	0.008	0.008	0.004	0.08	0.02	0.02
yegV	JW2087	Same as control	Same as control	3.34014	1.0125	0.463035	0.0900901	0.010453	0.128405	0.0155642	0.00389105	0.233463	0.0155642	0	0.00389105	0.0155642	0.00389105	0.0116732	0.0077821	0.00389105	0.128405	0.0311284	0
yejB	JW2166	Same as control	Same as control	1.70726	2.43368	0.2	0.0357143	0.019802	0.052381	0	0	0.0714286	0.0047619	0.00952381	0.0047619	0	0.0047619	0.00952381	0.0047619	0	0.0714286	0.0238095	0.0047619
yfeG	JW2430	Same as control	Same as control	2.73659	1.89664	0.360294	0.0927419	0.023622	0.0882353	0	0.00367647	0.183824	0.0367647	0.0110294	0.00735294	0.00367647	0	0.0220588	0.0110294	0	0.0919118	0.0404412	0.00735294
yfiB	JW2586	Same as control	Same as control	16.3864	4.34781	0.548628	0.0910973	0.0235756	0.0249377	0.00249377	0	0.074813	0.0174564	0.00498753	0.00997506	0.0074813	0.00249377	0.00498753	0.00249377	0	0.441397	0.0822943	0.0224439
ygcO	JW2737	Same as control	Same as control	15.5288	4.17041	0.320755	0.0437158	0.0203046	0.0377358	0	0	0.150943	0.00628931	0.0125786	0.0503145	0.0125786	0.00628931	0	0	0	0.0880503	0.0314465	0.00628931
rof	JW0184	Same as control	Same as control	7.77935	4.64593	0.587786	0.136364	0.00943396	0.0687023	0	0	0.351145	0.0458015	0	0.0152672	0.0381679	0	0.0152672	0.0152672	0	0.183206	0.0305344	0.00763359
ybgA	JW0697	Same as control	Same as control	16.4885	6.94079	0.513333	0.161972	0.0620155	0.0666667	0.0133333	0	0.28	0.0666667	0.0333333	0.00666667	0.0133333	0.00666667	0.0466667	0.00666667	0.00666667	0.173333	0.06	0.0133333
flk	JW2318	Same as control	Same as control	9.6329	3.22417	0.564516	0.119266	0.0543478	0.0887097	0.0403226	0	0.387097	0.0403226	0.00806452	0.00806452	0.016129	0.0241935	0.0241935	0.00806452	0	0.112903	0.016129	0.00806452
cchA	JW2441	Above T2 lim	Above T2 lim	16.8059	15.8936	0.689441	0.291339	0.105263	0.254658	0	0	0.378882	0.0248447	0	0.00621118	0.0496894	0.0434783	0.0124224	0	0	0.142857	0.15528	0.0434783
yadI	JW0125	Same as control	Same as control	10.9509	5.62997	0.511278	0.117284	0.0275862	0.0075188	0.0075188	0	0.135338	0.0075188	0	0	0.0075188	0	0.0300752	0	0	0.368421	0.120301	0.0300752
yahC	JW0309	Same as control	Same as control	4.36655	3.61373	0.220339	0.0366972	0.00806452	0.0508475	0	0	0.110169	0.0169492	0.00847458	0	0	0	0	0.00847458	0.00847458	0.0677966	0.0169492	0
ybaS	JW0474	Same as control	Same as control	1.36403	2.28416	0.309524	0.0169492	0	0.031746	0	0	0.18254	0	0	0.015873	0	0	0.00793651	0	0	0.0873016	0.015873	0
yohM	JW2093	Same as control	Same as control	3.94425	1.38414	0.309783	0.0769231	0.020202	0.125	0.00543478	0	0.0597826	0.0108696	0	0.0108696	0.0217391	0.0163043	0	0.00543478	0	0.146739	0.0271739	0.00543478
eutJ	JW2438	Same as control	Same as control	0.823561	2.11311	0.220884	0.034632	0.00829876	0.060241	0	0	0.0803213	0.0120482	0.00401606	0.00803213	0	0.00401606	0.00803213	0	0	0.0843373	0.0200803	0
yfjR	JW2615	Same as control	Same as control	1.15105	1.96839	0.454545	0.057554	0	0.0721003	0.00940439	0	0.260188	0.0031348	0	0.015674	0.0125392	0	0.0219436	0	0	0.134796	0.0250784	0
	JW2739	Same as control	Same as control	10.0886	0.475437	0.376238	0.0752688	0.0340909	0.019802	0.00990099	0	0.237624	0.00990099	0	0.019802	0	0	0.0594059	0	0	0.0891089	0.049505	0.029703
ivy	JW0210	Same as control	Same as control	1.04703	1.39331	0.352201	0.0826446	0	0.0754717	0	0	0.188679	0.0125786	0	0.0125786	0.0125786	0	0.0125786	0	0	0.081761	0.0377358	0
paaY	JW1395	Same as control	Same as control	2.8342	1.45157	0.483254	0.0885417	0.0218579	0.0909091	0.00478469	0	0.263158	0.0287081	0.00956938	0.00956938	0.00478469	0.00478469	0.0430622	0.00956938	0	0.124402	0.0334928	0.00478469
ypdE	JW2381	Same as control	Same as control	13.222	1.85999	0.542714	0.153409	0.039604	0.110553	0.0150754	0.0100503	0.251256	0.0351759	0.0150754	0.0251256	0.0100503	0.00502513	0.0301508	0	0	0.175879	0.080402	0.0100503
iscR	JW2515	Same as control	Same as control	3.13564	2.67909	0.421769	0.122449	0.0268456	0.136054	0	0	0.122449	0.0136054	0	0.0136054	0.0204082	0.00680272	0	0	0	0.170068	0.0884354	0.0204082
yadC	JW0131	Same as control	Same as control	3.37776	0.974959	0.405229	0.0909091	0.00769231	0.0522876	0	0	0.228758	0.00653595	0	0.00653595	0.0130719	0	0.0457516	0.00653595	0	0.117647	0.0522876	0.00653595
yahK	JW0317	Same as control	Same as control	2.13544	5.17489	0.0763359	0.0218978	0.00763359	0.0229008	0	0	0.0229008	0.0152672	0.00763359	0	0	0	0.00763359	0.00763359	0	0.0305344	0.00763359	0
	JW0524	Above both lims	Above both lims	45.9967	27.9978	0.135965	0.0864198	0.151589	0.0131579	0.00438596	0.00438596	0.0745614	0.00438596	0.0131579	0.00438596	0.0175439	0.118421	0	0	0.00438596	0.0438596	0.0657895	0.135965
yehW	JW2116	Same as control	Same as control	5.39318	1.28376	0.296875	0.0828729	0.0327103	0.0989583	0	0.00520833	0.119792	0	0	0.0104167	0.015625	0.015625	0	0	0	0.104167	0.0625	0.015625
yejF	JW2168	Same as control	Same as control	1.72508	1.10504	0.315217	0.0379009	0.017284	0.0597826	0.00543478	0.00271739	0.160326	0.00271739	0	0.0108696	0.013587	0.00271739	0.0190217	0	0	0.0923913	0.013587	0.013587
	JW2506	Same as control	Same as control	0.584441	1.82264	0.257764	0.0365449	0.00284091	0.0403727	0	0	0.127329	0.0124224	0.00310559	0.00621118	0.00621118	0	0.00931677	0.00621118	0	0.0869565	0.015528	0
yfjU	JW2619	Same as control	Same as control	1.6199	2.54333	0.248538	0.0302013	0.024024	0.0526316	0.00292398	0	0.128655	0.0116959	0.0116959	0	0.00292398	0.00292398	0.0116959	0.00584795	0.00292398	0.0818713	0.00584795	0.00584795
	JW2740	Same as control	Same as control	4.14944	1.67511	0.346821	0.0755814	0.0336538	0.0404624	0	0	0.121387	0.0115607	0.00578035	0.0231214	0.0231214	0	0.00578035	0	0	0.16763	0.0404624	0.0346821
prpD	JW0325	Same as control	Same as control	2.3685	2.60096	0.25	0.0545455	0	0.0666667	0	0	0.138889	0.0277778	0	0.00555556	0.0111111	0	0.0166667	0.0111111	0	0.0611111	0.0111111	0
yebT	JW1823	Same as control	Same as control	4.84008	0.805363	0.370079	0.104839	0.0218978	0.0551181	0.00787402	0	0.220472	0.015748	0.00787402	0.00787402	0	0.00787402	0.00787402	0.00787402	0.00787402	0.0866142	0.0787402	0
ypdG	JW2383	Same as control	Same as control	7.49495	5.28513	0.443548	0.108527	0.0542636	0.0806452	0	0	0.209677	0.016129	0.00806452	0.0403226	0.0322581	0.0322581	0.0322581	0.00806452	0.00806452	0.153226	0.0645161	0.016129
ygaU	JW2640	Same as control	Same as control	6.18644	0.926312	0.476744	0.0697674	0.0234375	0.162791	0.0174419	0.00290698	0.194767	0	0.00290698	0	0.0203488	0.00872093	0.00290698	0.00290698	0	0.145349	0.0203488	0.0116279
yadN	JW0137	Same as control	Same as control	3.42361	0.590717	0.436782	0.104167	0.0362319	0.0632184	0.00574713	0	0.258621	0.0172414	0.0114943	0.0114943	0.00574713	0	0.0344828	0.0114943	0.00574713	0.126437	0.0517241	0.0172414
tauD	JW0360	Same as control	Same as control	2.39543	0.371962	0.378571	0.11811	0.0431034	0.0428571	0.00714286	0	0.207143	0.0214286	0.00714286	0.00714286	0.0214286	0.00714286	0.0142857	0.00714286	0.00714286	0.135714	0.0571429	0.0142857
ybcM	JW0534	Same as control	Same as control	1.77516	1.54087	0.242188	0.0396825	0.0205479	0.0390625	0	0	0.109375	0	0.0078125	0.0078125	0.015625	0.0078125	0.015625	0	0	0.101562	0.0234375	0.0078125
yedM	JW1920	Same as control	Same as control	3.8369	3.14477	0.672872	0.106762	0.0389222	0.0771277	0.0159574	0	0.428191	0.00797872	0	0	0.00797872	0.0265957	0.0212766	0.00531915	0.00265957	0.170213	0.0425532	0.00531915
ycjQ	JW1306	Same as control	Same as control	2.90442	1.46471	0.259091	0.0526316	0.0203046	0.0454545	0.0136364	0.00454545	0.140909	0.00454545	0.00454545	0.00909091	0.00454545	0.00454545	0.00454545	0.00454545	0	0.0818182	0.0181818	0.00454545
yqeB	JW2843	Same as control	Same as control	2.04751	1.67045	0.228972	0.039604	0.0170213	0.046729	0	0	0.130841	0.0046729	0	0.0046729	0.00934579	0	0.0046729	0.0046729	0.0046729	0.0654206	0.0186916	0.0140187
yqfE	JW2882	Same as control	Same as control	6.24439	0.539749	0.341564	0.0634146	0.0321285	0.119342	0	0.00411523	0.148148	0.00411523	0.00411523	0.00411523	0.00823045	0.0205761	0	0	0	0.115226	0.0411523	0.00823045
yggT	JW2919	Same as control	Same as control	2.18618	1.98762	0.309859	0.0168067	0	0.0774648	0	0	0.084507	0	0	0.0140845	0	0	0	0	0	0.15493	0.0140845	0
yghG	JW2938	Same as control	Same as control	8.01601	3.45493	0.247191	0.0542169	0.0236686	0.0842697	0.00561798	0	0.117978	0.0168539	0.011236	0	0.011236	0.011236	0.00561798	0.0168539	0.00561798	0.0674157	0.011236	0
zupT	JW3007	Same as control	Same as control	2.92896	0.733937	0.361809	0.0483871	0.0421053	0.0703518	0.0100503	0	0.170854	0.00502513	0	0.00502513	0.0100503	0.0150754	0	0	0	0.125628	0.0201005	0.0251256
ygjE	JW3035	Same as control	Same as control	5.53303	2.11273	0.432624	0.0619469	0.0178571	0.0851064	0.0070922	0	0.312057	0.0141844	0	0.0070922	0	0	0.0212766	0.0141844	0	0.0638298	0.0212766	0.0141844
ygjM	JW3053	Same as control	Same as control	1.34164	2.542	0.229437	0.0154639	0.0255102	0.04329	0	0	0.0909091	0	0.004329	0	0.004329	0.004329	0	0	0	0.103896	0.00865801	0.012987
yqjG	JW3073	Same as control	Same as control	8.3031	1.1335	0.32	0.039604	0.0212766	0.084	0.008	0.008	0.128	0	0.008	0.012	0.004	0	0.004	0	0	0.12	0.02	0.004
yraO	JW3118	Same as control	Same as control	3.70286	1.50043	0.480952	0.0297619	0.0163934	0.0904762	0	0	0.3	0.0047619	0.0047619	0	0	0.0047619	0	0	0	0.104762	0.0190476	0.0047619
yedX	JW1953	Same as control	Same as control	6.97112	1.77738	0.551471	0.0504202	0.024	0.0661765	0.0110294	0	0.345588	0.0147059	0.0110294	0.0147059	0	0.00735294	0.0330882	0	0	0.143382	0.0183824	0.00367647
xdhD	JW2849	Same as control	Same as control	0.844529	1.54508	0.252308	0.0517241	0.0151057	0.0461538	0	0	0.0923077	0.00307692	0	0.00307692	0.00615385	0.00615385	0.00307692	0.00307692	0	0.12	0.0338462	0.00923077
ygfH	JW2887	Same as control	Same as control	2.21228	1.05817	0.284375	0.0533808	0.0291262	0.040625	0	0.003125	0.1	0.009375	0.003125	0.01875	0.0125	0.009375	0	0	0	0.134375	0.025	0.0125
yggV	JW2921	Same as control	Same as control	2.74856	1.50645	0.280822	0.0538462	0.0254777	0.0890411	0	0	0.0684932	0	0	0.00684932	0.0205479	0.0136986	0.00684932	0	0	0.123288	0.0273973	0.0136986
yghR	JW2952	Same as control	Same as control	4.54329	1.72381	0.503472	0.12069	0.0359477	0.107639	0.00347222	0	0.25	0.0104167	0.0104167	0.00347222	0.0243056	0.00694444	0.00347222	0	0	0.177083	0.0590278	0.0208333
ygiZ	JW2995	Same as control	Same as control	4.77996	2.58835	0.208333	0.0347222	0.0138889	0.0208333	0	0	0.0625	0.00694444	0	0.00694444	0.00694444	0.00694444	0.0138889	0.0138889	0	0.118056	0.00694444	0.00694444
ygiE	JW3008	Above both lims	Same as control	23.6441	11.165	0.579365	0.147368	0.010989	0.0952381	0.0555556	0.00793651	0.396825	0.031746	0	0.015873	0.00793651	0	0.031746	0	0	0.103175	0.0238095	0
ygjF	JW3040	Same as control	Same as control	1.02123	2.78028	0.217877	0.0178571	0.00581395	0.0111732	0	0	0.0893855	0	0	0	0.00558659	0	0.00558659	0	0	0.111732	0.0111732	0.00558659
ygjN	JW3054	Same as control	Same as control	2.24775	1.83062	0.29771	0.00840336	0.0172414	0.0687023	0	0	0.167939	0	0	0	0.00763359	0.00763359	0	0	0	0.0763359	0	0.00763359
yhaH	JW3074	Same as control	Same as control	2.38248	1.53951	0.473684	0.030303	0.0153846	0.0789474	0.0131579	0	0.289474	0.0131579	0	0	0	0	0.0131579	0	0	0.105263	0.0131579	0.0131579
yraP	JW3119	Same as control	Same as control	2.32945	1.47934	0.319588	0.0239521	0.00571429	0.0257732	0.00515464	0	0.195876	0	0	0.00515464	0	0	0.0257732	0	0	0.103093	0.0154639	0.00515464
yeeZ	JW1998	Same as control	Same as control	3.05437	0.151871	0.412844	0.0634328	0.0363036	0.0366972	0.00611621	0	0.281346	0.00917431	0.00611621	0.00917431	0.0030581	0.0183486	0.0183486	0	0.0030581	0.0948012	0.0336391	0.00917431
agaD	JW3109	Same as control	Same as control	2.16087	1.53755	0.544218	0.122066	0.0234742	0.0646259	0.0136054	0	0.35034	0.0102041	0.00340136	0.0136054	0.0170068	0.00680272	0.0272109	0.00340136	0	0.132653	0.047619	0.00680272
ygfX	JW2864	Same as control	Same as control	4.72543	2.75809	0.251656	0.0625	0.00757576	0.0264901	0	0	0.119205	0.00662252	0	0.0198675	0.0198675	0	0.0397351	0.00662252	0	0.0794702	0.0264901	0.00662252
yggE	JW2889	Same as control	Same as control	8.62818	3.14237	0.442857	0.0588235	0.0133333	0.0714286	0	0	0.257143	0	0	0.0285714	0.0142857	0.0142857	0.0428571	0.0142857	0	0.0857143	0.0285714	0
yghT	JW2954	Same as control	Same as control	8.19331	6.17558	0.197917	0.0990099	0.0259067	0.015625	0.00520833	0	0.078125	0.0364583	0.00520833	0.0208333	0.0104167	0.00520833	0.0208333	0.0208333	0.00520833	0.0833333	0.03125	0.015625
mdaB	JW2996	Same as control	Same as control	18.686	5.68246	0.521739	0.0833333	0.0444444	0.113043	0.0173913	0.00869565	0.234783	0.00869565	0.00869565	0.00869565	0.0173913	0.00869565	0.0695652	0.00869565	0.00869565	0.156522	0.026087	0.0173913
ygiL	JW3011	Same as control	Same as control	8.14926	3.30208	0.510638	0.0677966	0.0454545	0.106383	0	0	0.234043	0	0	0	0	0.0106383	0.0106383	0	0.0106383	0.191489	0.0425532	0.0106383
yqjH	JW3041	Same as control	Same as control	3.19987	3.59264	0.609375	0.104478	0.0322581	0.125	0	0	0.296875	0.015625	0	0.015625	0.03125	0.015625	0.03125	0	0	0.203125	0.0625	0.015625
yhaI	JW3075	Same as control	Same as control	4.60755	3.8785	0.438596	0.0496454	0.0075188	0.0760234	0.00584795	0	0.269006	0.0175439	0	0	0	0	0.0409357	0.0116959	0	0.0935673	0.0116959	0.00584795
yraQ	JW3120	Same as control	Same as control	4.61405	2.89803	0.560484	0.0731707	0.0255319	0.0927419	0.0120968	0	0.358871	0.0201613	0	0.0201613	0.00806452	0.00806452	0.0322581	0.00806452	0.00403226	0.0927419	0.016129	0.0120968
	JW2158	Same as control	Same as control	7.1955	7.6132	0.632258	0.184	0.052795	0.151613	0.00322581	0.00322581	0.316129	0.00322581	0.00645161	0.00645161	0.00645161	0.0258065	0.00645161	0.00322581	0	0.2	0.132258	0.0193548
elaB	JW2261	Same as control	Same as control	6.36181	0.765363	0.399038	0.149068	0.0454545	0.0576923	0	0	0.197115	0.0240385	0.00961538	0.00961538	0.0336538	0.0144231	0.00480769	0.0144231	0	0.139423	0.0528846	0.0144231
ygfY	JW2865	Same as control	Same as control	6.91587	2.08835	0.229358	0.1	0.0353982	0.0275229	0.00458716	0	0.119266	0.0366972	0.00917431	0.0183486	0.0275229	0.00917431	0.00917431	0	0	0.0779817	0.0275229	0.0183486
argO	JW2890	Above both lims	Above T2 lim	25.933	42.3218	0.613636	0.219512	0.21	0.0568182	0	0	0.204545	0.0113636	0	0.0113636	0.0340909	0.0909091	0.0113636	0.0113636	0.0113636	0.352273	0.159091	0.147727
yggM	JW2923	Same as control	Same as control	17.7164	0.835008	0.450549	0.0886076	0.0441176	0.0549451	0	0	0.307692	0.010989	0.021978	0.010989	0.021978	0.010989	0	0	0	0.0989011	0.043956	0
yghW	JW2966	Same as control	Same as control	5.39788	1.30602	0.353535	0.116505	0.045045	0.0505051	0	0	0.141414	0.020202	0.010101	0.010101	0.040404	0.020202	0	0	0	0.171717	0.0606061	0.020202
ygiN	JW2997	Same as control	Same as control	14.3381	0.976231	0.393258	0.116883	0.0461538	0.0561798	0.0224719	0	0.292135	0.0449438	0	0	0	0	0.011236	0	0	0.0786517	0.0449438	0.0337079
yqiJ	JW3022	Same as control	Same as control	7.99254	3.95529	0.575949	0.157895	0.0522388	0.0696203	0.0126582	0.00632911	0.373418	0.0316456	0	0.0189873	0.0253165	0.0126582	0.0126582	0.0189873	0.00632911	0.139241	0.0632911	0.0189873
yqjI	JW3042	Same as control	Same as control	14.2603	1.69329	0.516129	0.110236	0.0409836	0.0403226	0.00806452	0.00806452	0.185484	0.0241935	0	0	0.016129	0	0	0	0	0.298387	0.0645161	0.0322581
sstT	JW3060	Same as control	Same as control	7.71656	2.90955	0.562963	0.141414	0.0288462	0.125926	0.0222222	0	0.37037	0.0222222	0	0.00740741	0	0.0148148	0.0222222	0.00740741	0	0.0740741	0.0666667	0.00740741
garD	JW3097	Same as control	Same as control	9.73725	1.72787	0.507042	0.0691824	0.032967	0.0516432	0.0187793	0	0.389671	0.00938967	0	0.00469484	0	0.00469484	0.0422535	0	0	0.084507	0.028169	0.0234742
yhbP	JW3123	Same as control	Same as control	2.46668	1.45397	0.561905	0.063745	0.0179211	0.0761905	0.0031746	0	0.349206	0.00634921	0.0031746	0.0190476	0.015873	0.00952381	0.0190476	0.0031746	0	0.130159	0.0222222	0.0031746
yfbN	JW2268	Same as control	Same as control	9.78295	2.36632	0.59116	0.15	0.0529412	0.132597	0.0165746	0	0.38674	0.0220994	0.0110497	0.0220994	0.0165746	0.0220994	0.00552486	0	0	0.116022	0.0773481	0.0165746
elaA	JW2262	Same as control	Same as control	4.51855	1.58572	0.460938	0.0854701	0.0517241	0.046875	0	0	0.273438	0	0.0078125	0.0078125	0.0234375	0.03125	0	0	0	0.140625	0.0546875	0.0078125
mscS	JW2891	Same as control	Same as control	4.05833	0.50719	0.428571	0.0846154	0.0222222	0.0714286	0	0	0.227273	0.0194805	0.00649351	0.025974	0.025974	0.012987	0.0194805	0.00649351	0.00649351	0.12987	0.025974	0
yggH	JW2927	Same as control	Same as control	7.03787	0.962272	0.466019	0.141414	0.0208333	0.0485437	0.0194175	0	0.213592	0.0194175	0.00970874	0	0.00970874	0	0.0194175	0.00970874	0	0.223301	0.0776699	0.00970874
yghZ	JW2970	Same as control	Same as control	9.82154	1.2341	0.449057	0.0883534	0.0229008	0.0301887	0.0113208	0	0.188679	0.0188679	0.00377358	0.00377358	0.0113208	0.00377358	0.0490566	0.0113208	0.00377358	0.230189	0.0377358	0.0113208
yqiA	JW2999	Same as control	Same as control	5.86555	3.20396	0.170455	0.0615385	0.0147783	0.0170455	0	0	0.0227273	0.0284091	0	0.0227273	0.0170455	0.0170455	0	0.00568182	0.00568182	0.107955	0.0227273	0
yqiK	JW3023	Same as control	Same as control	3.46379	0.174159	0.413333	0.0885417	0.021978	0.0711111	0	0.00444444	0.191111	0.0177778	0	0.00444444	0.00888889	0.00444444	0.00444444	0.00444444	0	0.173333	0.0488889	0.00888889
ygjH	JW3045	Same as control	Same as control	9.36561	2.75628	0.504505	0.149733	0.0337079	0.045045	0.0045045	0	0.342342	0.0315315	0.0135135	0.0045045	0.0225225	0.00900901	0.0135135	0.018018	0.0045045	0.126126	0.0585586	0.0045045
ygjV	JW3061	Same as control	Same as control	6.68094	3.88054	0.349112	0.0451613	0.0192308	0.0946746	0.0118343	0	0.159763	0.0295858	0.0118343	0	0.00591716	0	0.00591716	0.0118343	0.00591716	0.12426	0	0.00591716
yhaV	JW3099	Same as control	Same as control	4.78892	0.235914	0.492683	0.0853659	0.0335196	0.0731707	0	0	0.273171	0.0097561	0.0097561	0.0195122	0.0146341	0.00487805	0.0292683	0.00487805	0.00487805	0.121951	0.0439024	0.0146341
yfbO	JW2269	Same as control	Same as control	3.0717	0.273856	0.40249	0.0737327	0.00471698	0.0539419	0.00414938	0	0.20332	0.00829876	0.00414938	0.00829876	0	0	0.0290456	0.00414938	0.00414938	0.149378	0.0539419	0
tas	JW2802	Same as control	Same as control	2.99265	1.49335	0.253012	0.0443038	0.011976	0.0301205	0	0	0.114458	0.0180723	0	0.0120482	0.0060241	0.0060241	0.0120482	0.0060241	0.0060241	0.10241	0.0180723	0.0060241
yqfA	JW2867	Above SPE lim	Above SPE lim	51.8882	2.86495	0.210526	0.0862069	0.0307692	0.0526316	0.0526316	0.0175439	0.0877193	0	0	0	0	0	0	0	0	0.105263	0.0350877	0.0175439
yggC	JW2895	Same as control	Same as control	1.99769	2.13733	0.330882	0.0714286	0.03125	0.0220588	0	0	0.169118	0	0	0.0367647	0.0147059	0.0147059	0.0147059	0	0	0.102941	0.0441176	0.0147059
yggX	JW2929	Same as control	Same as control	2.21622	8.48654	0.173913	0.0909091	0.0405405	0	0	0	0.0289855	0	0	0.057971	0.0289855	0.0289855	0	0	0	0.0869565	0.057971	0.0144928
sufI	JW2985	Same as control	Same as control	6.09508	6.71721	0.0480769	0.0530973	0	0	0	0	0.0288462	0.0288462	0	0	0.00961538	0	0.00961538	0.00961538	0	0.0192308	0.0192308	0
yqiB	JW3001	Same as control	Same as control	7.50923	0.471457	0.5	0.1	0.0275229	0.0681818	0	0	0.356061	0.0151515	0	0	0.00757576	0.00757576	0.0151515	0.00757576	0.00757576	0.0757576	0.0530303	0.00757576
ygiF	JW3026	Same as control	Same as control	17.4214	1.79216	0.523316	0.106481	0.0334928	0.0103627	0	0	0.15544	0.0207254	0.0103627	0.00518135	0.0103627	0.0207254	0.0362694	0.00518135	0.00518135	0.341969	0.0829016	0.00518135
ygjI	JW5512	Same as control	Same as control	8.20418	0.826295	0.432836	0.107143	0.0336134	0.0373134	0.00746269	0	0.268657	0.0298507	0	0	0.0149254	0.0149254	0.00746269	0.0149254	0.00746269	0.134328	0.0373134	0.0149254
yqjA	JW3066	Above T2 lim	Above T2 lim	14.6873	15.8602	0.607595	0.142857	0.0512821	0.0759494	0	0	0.151899	0	0	0	0.0126582	0.0253165	0.0126582	0	0.0126582	0.392405	0.126582	0.0253165
yraH	JW3111	Same as control	Same as control	3.85276	1.73521	0.37037	0.0869565	0	0.037037	0.00925926	0	0.12963	0	0	0.00925926	0.037037	0	0	0	0	0.194444	0.0462963	0
yhbS	JW3125	Same as control	Same as control	3.38288	0.811824	0.416667	0.0306122	0.0192308	0.0416667	0.00757576	0	0.234848	0.00757576	0.00757576	0.00378788	0.00378788	0.0113636	0.0151515	0	0.00378788	0.140152	0.00378788	0
ybdR	JW0601	Same as control	Same as control	2.62673	1.00414	0.425926	0.0779221	0.0116279	0.0679012	0	0	0.179012	0.00617284	0.00617284	0	0.00617284	0.00617284	0.0185185	0	0	0.191358	0.0617284	0
xdhB	JW2835	Same as control	Same as control	7.01518	0.375124	0.440559	0.106061	0.0526316	0.027972	0.013986	0.00699301	0.244755	0.00699301	0	0.013986	0.013986	0.020979	0.027972	0.00699301	0	0.146853	0.0629371	0.020979
yqfB	JW2868	Same as control	Same as control	12.2063	4.55618	0.284553	0.101695	0.042735	0.00813008	0.00813008	0.00813008	0.130081	0.0487805	0	0.00813008	0	0.00813008	0.0243902	0.00813008	0	0.121951	0.0406504	0.0243902
yggD	JW2896	Same as control	Same as control	13.3994	2.45071	0.367089	0.139241	0.0224719	0.0379747	0	0	0.21519	0.0253165	0.0126582	0	0.0253165	0.0126582	0.0126582	0.0126582	0.0126582	0.101266	0.0759494	0
yqgA	JW2934	Same as control	Same as control	4.872	2.28496	0.289157	0.0886076	0.0104167	0.0120482	0	0	0.0843373	0.0120482	0	0	0	0	0	0	0	0.192771	0.0722892	0.0120482
ygiU	JW2990	Same as control	Same as control	4.71096	1.37435	0.259259	0.0451128	0.015748	0.0518519	0	0	0.0518519	0.0222222	0.00740741	0.0148148	0	0	0	0	0	0.148148	0.0222222	0.00740741
nudF	JW3002	Same as control	Same as control	4.76904	2.06908	0.264865	0.0406977	0.0185185	0.0108108	0	0	0.140541	0.0162162	0	0	0.00540541	0	0.0216216	0.0108108	0.00540541	0.102703	0.0108108	0.0108108
htrG	JW3027	Same as control	Same as control	4.49533	1.64262	0.459459	0.0625	0.0571429	0.0675676	0.0135135	0	0.256757	0	0	0	0	0.0135135	0.0135135	0	0	0.162162	0.0405405	0.0405405
ygjJ	JW3050	Same as control	Same as control	4.18458	0.558494	0.427907	0.112994	0.0166667	0.0604651	0	0	0.246512	0.0186047	0.00465116	0.0186047	0.0139535	0	0.0325581	0.00465116	0	0.0930233	0.0604651	0.00930233
yqjD	JW3069	Same as control	Same as control	2.95928	0.698747	0.450758	0.0728155	0.0194553	0.0871212	0.0113636	0	0.25	0.0189394	0.00757576	0.0113636	0.00378788	0.0113636	0.0151515	0	0	0.140152	0.0227273	0
yraK	JW3114	Same as control	Same as control	1.22001	0.964043	0.459364	0.0622222	0.0161943	0.0565371	0.00353357	0	0.250883	0.00353357	0	0.0176678	0.0141343	0.00706714	0.024735	0.00353357	0	0.134276	0.0282686	0.00706714
yhbW	JW3129	Same as control	Same as control	2.53271	1.24585	0.434615	0.0575916	0	0.0346154	0.00384615	0	0.307692	0.00384615	0	0	0.0153846	0	0.00769231	0	0	0.0961538	0.0192308	0
rssA	JW1222	Above both lims	Above both lims	34.2541	67.6385	0.787234	0.402299	0.267606	0.228723	0.0212766	0	0.367021	0.0265957	0.0106383	0	0.0851064	0.18617	0	0.0106383	0.0106383	0.228723	0.239362	0.101064
hyuA	JW2841	Same as control	Same as control	9.71412	2.80167	0.402878	0.0727273	0.0746269	0.100719	0.00719424	0.00719424	0.172662	0.00719424	0.0143885	0	0.0143885	0.0359712	0.00719424	0	0.00719424	0.151079	0.028777	0.0143885
ygfF	JW2870	Same as control	Same as control	17.9658	0.592297	0.350649	0.0634921	0.04	0.0779221	0.012987	0.012987	0.168831	0	0	0.012987	0	0	0	0	0	0.12987	0.038961	0.025974
yggF	JW2897	Same as control	Same as control	2.88509	1.55902	0.262376	0.0358974	0.0182648	0.029703	0	0	0.0940594	0	0.0049505	0.019802	0.019802	0.0049505	0.0148515	0	0.0049505	0.113861	0.0148515	0.0049505
yghD	JW2935	Same as control	Same as control	8.94629	0.0823087	0.356164	0.1	0.0149254	0.0547945	0	0	0.109589	0.0273973	0	0.0136986	0	0	0.0136986	0.0136986	0	0.191781	0.0684932	0.0136986
ygiV	JW5502	Same as control	Same as control	2.05726	0.934659	0.319797	0.0702703	0	0.0761421	0.0101523	0	0.142132	0.0152284	0	0.0152284	0.0152284	0	0.00507614	0	0	0.116751	0.0253807	0
ygiC	JW3006	Same as control	Same as control	9.44596	2.59202	0.447761	0.104839	0.0529801	0.0597015	0	0	0.223881	0.00746269	0.0149254	0	0.0522388	0.00746269	0.00746269	0	0.00746269	0.171642	0.0373134	0.0373134
ygiH	JW3031	Same as control	Same as control	2.73904	0.93771	0.356061	0.0882353	0.00884956	0.0606061	0.00757576	0	0.159091	0	0	0.0227273	0.0151515	0.00757576	0	0.00757576	0	0.128788	0.0454545	0
ygjK	JW3051	Same as control	Same as control	10.1116	1.33955	0.472868	0.115044	0.048	0.100775	0.0155039	0.00775194	0.232558	0.0310078	0	0.00775194	0	0.0387597	0.0232558	0	0	0.139535	0.0620155	0
yqjE	JW3070	Same as control	Same as control	2.93323	0.80312	0.336957	0.0581395	0.025974	0.0652174	0.0108696	0	0.108696	0	0	0.0108696	0.0217391	0	0.0108696	0	0	0.163043	0.0217391	0.0217391
yraM	JW3116	Same as control	Same as control	1.57097	0.503696	0.318584	0.0704225	0.015873	0.0221239	0.00442478	0	0.150442	0.00442478	0.00442478	0.00442478	0.0132743	0.00442478	0.0132743	0.00442478	0	0.137168	0.0442478	0.00884956
nlpI	JW3132	Above both lims	Above T2 lim	28.5326	83.8311	0.44898	0.287129	0.149758	0.00510204	0.00510204	0	0	0	0	0.178571	0.214286	0.0969388	0.0204082	0.0102041	0.00510204	0.265306	0.0765306	0.0612245
yhbY	JW3147	Same as control	Same as control	5.82088	3.59628	0.564885	0.149701	0.0388889	0.0966921	0.0305344	0.00254453	0.312977	0.0407125	0.0203562	0.00763359	0.0229008	0.00254453	0.0229008	0.00254453	0.00254453	0.16285	0.0330789	0.00763359
yhcO	JW3208	Same as control	Same as control	1.97577	1.18504	0.353909	0.154982	0.0712209	0.0493827	0.0102881	0.00205761	0.193416	0.0617284	0.026749	0.0185185	0.0390947	0.0329218	0.0123457	0.0144033	0.00617284	0.106996	0.0658436	0.0349794
yhdV	JW3235	Same as control	Same as control	5.48347	3.24203	0.437126	0.114458	0.039548	0.0718563	0.00598802	0	0.245509	0.0598802	0.0179641	0.011976	0.0299401	0.00598802	0.0479042	0.0179641	0.011976	0.11976	0.0179641	0.00598802
yhfX	JW3344	Same as control	Same as control	1.06573	1.70411	0.300448	0.0515873	0.0185185	0.0493274	0	0	0.143498	0.0224215	0.0134529	0.0224215	0.0134529	0.0044843	0.0044843	0	0	0.0986547	0.0224215	0.0044843
yhgN	JW3397	Same as control	Same as control	5.74094	1.04692	0.33121	0.0680272	0.0503597	0.044586	0.00636943	0	0.165605	0.0127389	0.0191083	0.0127389	0.0318471	0.0127389	0.00636943	0	0.0127389	0.11465	0.0127389	0.00636943
yhhM	JW3432	Above T2 lim	Above T2 lim	6.67427	19.7768	0.35119	0.142857	0.0858896	0.0297619	0.0178571	0.00595238	0.190476	0.0952381	0.0595238	0.0178571	0.0119048	0.0119048	0.077381	0.0357143	0.00595238	0.107143	0.00595238	0.00595238
hdeA	JW3478	Same as control	Same as control	11.7356	4.13985	0.659259	0.157025	0.097561	0.0962963	0.00740741	0	0.444444	0.0666667	0.0148148	0	0.037037	0.037037	0.037037	0.0222222	0.0148148	0.133333	0.0222222	0.037037
yhjE	JW3491	Same as control	Same as control	2.46821	2.62765	0.19403	0.0697674	0.0517241	0.0223881	0	0	0.0671642	0.0223881	0.0149254	0	0.0149254	0.00746269	0.0223881	0.0149254	0.00746269	0.0895522	0.0223881	0.0223881
ysaB	JW3532	Same as control	Same as control	7.38953	1.11219	0.354545	0.153846	0.0894309	0.0363636	0	0	0.172727	0.0545455	0.0272727	0.0181818	0.0545455	0.0636364	0.00909091	0	0	0.127273	0.0545455	0.00909091
yibA	JW3568	Same as control	Same as control	2.68505	1.8167	0.575163	0.130081	0.048	0.0849673	0	0	0.352941	0.0392157	0.0130719	0.00653595	0.0261438	0.00653595	0.0261438	0.0130719	0	0.143791	0.0392157	0.0196078
yhbE	JW3151	Same as control	Same as control	2.53305	1.36357	0.528455	0.151961	0.0601852	0.0609756	0.00813008	0	0.349593	0.0447154	0.0162602	0.0121951	0.0365854	0.0203252	0.0325203	0.0162602	0.00813008	0.121951	0.0284553	0.0162602
yhbJ	JW3172	Same as control	Same as control	9.05423	3.94023	0.313253	0.165563	0.0969697	0.0180723	0.0060241	0.0060241	0.168675	0.0843373	0.0361446	0.0240964	0.0060241	0.0060241	0.0180723	0.0060241	0	0.0903614	0.0542169	0.0481928
aaeB	JW3209	Same as control	Same as control	2.19069	3.05063	0.309524	0.1	0.013986	0.0178571	0.00595238	0	0.154762	0.0238095	0.00595238	0.047619	0.0297619	0.00595238	0.0178571	0.0119048	0	0.10119	0.0357143	0
yrdB	JW3241	Same as control	Same as control	8.92207	1.20599	0.275	0.113043	0.0272727	0.00833333	0.00833333	0.00833333	0.108333	0.0166667	0	0.025	0.0333333	0.0166667	0.00833333	0	0	0.141667	0.05	0
yheU	JW3317	Same as control	Same as control	1.95495	2.80963	0.191489	0.0617284	0.0240964	0.0319149	0	0	0.0957447	0.0212766	0	0	0	0.0106383	0	0	0	0.0638298	0.0319149	0.0106383
damX	JW3351	Same as control	Same as control	1.84833	5.4329	0.096	0.00925926	0.0283019	0.008	0	0	0.04	0	0	0	0	0.008	0	0	0	0.048	0.008	0.016
yhhX	JW3403	Same as control	Same as control	2.33744	0.942405	0.257353	0.103175	0.0325203	0.0367647	0	0	0.117647	0.0367647	0.00735294	0	0.0294118	0.00735294	0.00735294	0.00735294	0	0.117647	0.0294118	0.0147059
hdeD	JW3479	Same as control	Same as control	5.04917	0.596967	0.328947	0.0869565	0.0416667	0.0394737	0.0131579	0	0.144737	0.0131579	0.0131579	0.0394737	0.0131579	0	0.0394737	0	0	0.105263	0.0394737	0.0263158
yhjR	JW3503	Same as control	Same as control	5.09333	0.718116	0.373832	0.15625	0.0106383	0.0373832	0.00934579	0	0.196262	0.0373832	0	0.00934579	0.0186916	0.00934579	0	0.00934579	0	0.149533	0.0747664	0
yiaH	JW3533	Same as control	Same as control	5.16778	2.76851	0.59387	0.214634	0.0833333	0.0574713	0	0	0.40613	0.0574713	0.0153257	0.0383142	0.0536398	0.0383142	0.0191571	0.0229885	0.00383142	0.114943	0.0574713	0.0229885
yibG	JW3570	Same as control	Same as control	7.95073	1.10223	0.385965	0.0892857	0.0196078	0.0438596	0.00877193	0.00877193	0.210526	0.00877193	0	0.0175439	0.0263158	0	0	0.00877193	0	0.149123	0.0350877	0.00877193
yrbC	JW3159	Above T2 lim	Same as control	10.5696	13.3645	0.361702	0.191257	0.131579	0.0212766	0.0159574	0.00531915	0.175532	0.0797872	0.0265957	0.0531915	0.0478723	0.0425532	0.0851064	0.0425532	0.0106383	0.106383	0.0425532	0.0585106
yrbL	JW3174	Same as control	Same as control	2.60295	3.08592	0.170213	0.035461	0.027972	0.0212766	0	0	0.0992908	0.0141844	0	0.0070922	0.0070922	0.0141844	0.0141844	0	0.0070922	0.0496454	0.0141844	0.0070922
aaeA	JW3210	Same as control	Same as control	4.26422	1.79116	0.267606	0.0697674	0.0650407	0.0422535	0	0	0.0633803	0.0352113	0.0211268	0.0422535	0.0140845	0.028169	0	0.0140845	0	0.119718	0.0140845	0.00704225
smg	JW3245	Same as control	Same as control	7.73749	2.16487	0.561798	0.17284	0.0540541	0.0224719	0.0224719	0	0.41573	0.0561798	0	0.011236	0.0449438	0.0224719	0.0224719	0.011236	0	0.123596	0.0337079	0.0224719
prkB	JW3318	Same as control	Same as control	2.72788	1.59365	0.265487	0.0882353	0.0280374	0.0265487	0	0	0.0973451	0.0176991	0.00884956	0.0265487	0.0353982	0.00884956	0	0.0176991	0	0.123894	0.0265487	0.00884956
yhhY	JW3405	Same as control	Same as control	16.2346	5.80469	0.367347	0.09375	0.0178571	0.0204082	0.0204082	0	0.102041	0	0	0.0816327	0.0204082	0.0204082	0.0612245	0	0	0.163265	0.0816327	0
yhhP	JW3435	Same as control	Same as control	6.7406	2.25214	0.584158	0.178947	0.0618557	0.0594059	0	0	0.306931	0.0792079	0.019802	0	0.00990099	0.00990099	0.019802	0.00990099	0	0.217822	0.0792079	0.029703
mdtE	JW3481	Same as control	Same as control	4.19959	2.85591	0.327273	0.159091	0	0.0363636	0	0	0.163636	0.0363636	0	0.0363636	0.0545455	0	0	0	0	0.127273	0.0363636	0
bcsG	JW3506	Same as control	Same as control	12.5342	3.12443	0.324503	0.0965517	0.0736196	0.0463576	0.00662252	0.013245	0.152318	0.0264901	0.0198675	0.013245	0.0198675	0.013245	0.00662252	0	0.013245	0.125828	0.0397351	0.0264901
bax	JW5653	Same as control	Same as control	2.37449	3.41795	0.291667	0.0952381	0.015625	0.0277778	0	0	0.152778	0.0416667	0	0.0416667	0.0277778	0	0.0277778	0.0138889	0	0.0694444	0.0277778	0.0138889
yrbD	JW3160	Same as control	Same as control	4.30138	7.00896	0.65	0.207792	0.0903614	0.11875	0.00625	0	0.35	0.025	0.0125	0.01875	0.0375	0.0375	0.0125	0.00625	0.00625	0.18125	0.13125	0.0375
yhcA	JW3182	Same as control	Same as control	3.21209	1.61301	0.462121	0.137255	0.0526316	0.0378788	0	0	0.257576	0.00757576	0	0.00757576	0.0151515	0.0378788	0.0151515	0.00757576	0	0.174242	0.0757576	0.00757576
yhdE	JW3217	Same as control	Same as control	12.0686	0.224938	0.430108	0.153846	0.0645161	0.0430108	0.0107527	0.0107527	0.225806	0	0.0107527	0.0215054	0.0430108	0.0107527	0.0430108	0.0107527	0	0.150538	0.0645161	0.0322581
yhdN	JW3255	Same as control	Same as control	4.36207	0.77481	0.379747	0.0807453	0.0304878	0	0	0	0.227848	0.0316456	0.00632911	0.00632911	0.0126582	0.00632911	0.0316456	0.0126582	0.00632911	0.139241	0.0379747	0.0189873
yhfA	JW3319	Same as control	Same as control	3.09771	4.08908	0.131868	0.0365854	0.0348837	0.021978	0	0	0.010989	0.010989	0.010989	0.010989	0.010989	0	0.010989	0	0.010989	0.0769231	0.010989	0.010989
yrfC	JW3357	Above SPE lim	Above SPE lim	33.5239	8.61139	0.347826	0.047619	0.0540541	0.0652174	0.0217391	0.0217391	0.173913	0.0217391	0.0217391	0.0217391	0	0	0.0217391	0	0	0.0869565	0	0
yhhZ	JW3406	Same as control	Same as control	0.900096	5.31509	0.166667	0.0227273	0	0.0238095	0	0	0.047619	0.0238095	0	0.0238095	0	0	0.0238095	0	0	0.047619	0	0
yhiJ	JW3455	Same as control	Same as control	2.9481	1.53145	0.295455	0.0454545	0.0319149	0.0227273	0	0	0.113636	0.0340909	0	0.0227273	0	0.0113636	0.0113636	0	0	0.147727	0.0113636	0.0227273
mdtF	JW3482	Same as control	Same as control	0.691318	1.50374	0.288462	0.0967742	0.0357143	0.0288462	0	0	0.134615	0.0192308	0	0.0192308	0.0288462	0.0192308	0.00961538	0	0	0.115385	0.0384615	0.00961538
	JW3507	Same as control	Same as control	13.1698	3.44499	0.622222	0.222222	0.142857	0.0814815	0.00740741	0	0.488889	0.0592593	0.0148148	0.00740741	0.0444444	0.0444444	0.037037	0.0222222	0.00740741	0.0518519	0.0666667	0.0444444
yiaJ	JW3546	Same as control	Same as control	7.47387	0.447455	0.433333	0.109589	0.0641026	0.0444444	0	0	0.311111	0.0222222	0.0222222	0.0222222	0.0222222	0	0.0111111	0.0222222	0	0.0555556	0.0333333	0.0333333
yibT	JW3576	Same as control	Same as control	12.3993	4.52823	0.708333	0.219653	0.093617	0.148148	0.00462963	0	0.398148	0.0416667	0.037037	0.0185185	0.0648148	0.0416667	0.00462963	0.00925926	0.00462963	0.185185	0.0648148	0.0231481
yrbE	JW3161	Same as control	Same as control	2.53306	0.858258	0.530864	0.125926	0.0746269	0.0555556	0.00617284	0	0.320988	0.00617284	0.0185185	0.0185185	0.037037	0.0246914	0.0185185	0.00617284	0	0.154321	0.0555556	0.0185185
yhcF	JW3188	Same as control	Same as control	9.19785	1.02167	0.37931	0.0720721	0.0784314	0.0172414	0	0	0.163793	0.00862069	0.0344828	0.0431034	0.0431034	0.0344828	0.00862069	0	0	0.163793	0.0172414	0
yhdH	JW3222	Same as control	Same as control	5.16625	2.46599	0.520408	0.154762	0.0588235	0.0408163	0	0	0.346939	0.0102041	0.0102041	0.0510204	0.0408163	0.0204082	0.0204082	0	0	0.0918367	0.0816327	0.0102041
yheL	JW3305	Same as control	Same as control	4.55576	0.280991	0.320652	0.159341	0.0318471	0.0380435	0	0	0.103261	0.048913	0.00543478	0.0108696	0.0271739	0.0108696	0.0163043	0.00543478	0	0.184783	0.076087	0.0108696
yhfG	JW3325	Same as control	Same as control	5.67068	7.60105	0.590604	0.172932	0.0901639	0.0469799	0.00671141	0.00671141	0.328859	0.0604027	0.0469799	0.0134228	0.0134228	0	0.0671141	0.0201342	0.0134228	0.201342	0.0671141	0.0134228
nudE	JW3360	Same as control	Same as control	9.79635	5.27442	0.577778	0.181818	0.0985915	0.0555556	0.0111111	0	0.255556	0.0666667	0.0333333	0.0222222	0.0222222	0.0111111	0.0222222	0.0222222	0.0222222	0.244444	0.0555556	0.0333333
yrhB	JW3411	Same as control	Same as control	2.46066	1.82339	0.208333	0.0895522	0.0434783	0.0138889	0	0	0.0555556	0.0138889	0.0138889	0	0.0277778	0.0138889	0.0138889	0	0	0.138889	0.0416667	0.0138889
yhiN	JW3459	Same as control	Same as control	1.44544	5.28732	0.175	0	0	0	0	0	0.05	0	0	0.025	0	0	0	0	0	0.1	0	0
gadX	JW3484	Same as control	Same as control	4.43346	3.36838	0.172414	0.0652174	0.0204082	0	0	0	0.0172414	0	0	0	0.0344828	0	0	0	0	0.155172	0.0172414	0.0172414
yhjV	JW3508	Same as control	Same as control	8.03132	1.05945	0.588235	0.151515	0.0636364	0.0490196	0	0	0.431373	0.0392157	0.0196078	0.00980392	0.0196078	0.0392157	0.0490196	0.00980392	0.00980392	0.107843	0.0882353	0.00980392
yiaM	JW3549	Same as control	Same as control	9.80927	1.36491	0.333333	0.142857	0.062069	0.036036	0	0	0.108108	0.0540541	0.0540541	0.027027	0.027027	0	0.018018	0.00900901	0	0.18018	0.0630631	0.027027
yibL	JW3577	Same as control	Same as control	6.47248	0.519105	0.468531	0.153153	0.0592593	0.041958	0	0	0.20979	0.034965	0.027972	0.0559441	0.020979	0.013986	0.034965	0	0	0.160839	0.0629371	0.013986
yrbG	JW3163	Same as control	Same as control	8.17651	0.75015	0.494624	0.156028	0.0696203	0.0806452	0	0.00537634	0.263441	0.0376344	0	0.016129	0.0268817	0.0107527	0.00537634	0	0	0.150538	0.0537634	0.0430108
yhcG	JW3189	Same as control	Same as control	4.54912	0.579635	0.277372	0.150794	0.0619469	0.0218978	0	0	0.0729927	0.0364964	0.0218978	0.0145985	0.0437956	0.0291971	0.0218978	0.00729927	0	0.167883	0.0583942	0
yhdT	JW3225	Same as control	Same as control	5.17319	0.523652	0.330508	0.112245	0.0693069	0.0254237	0.00847458	0	0.211864	0.00847458	0.0169492	0.0254237	0.0508475	0.0254237	0.0254237	0	0.00847458	0.0762712	0.0254237	0.00847458
yheM	JW3306	Same as control	Same as control	8.93907	2.58288	0.534653	0.208333	0.0561798	0.00990099	0.00990099	0	0.356436	0.0594059	0.019802	0.019802	0.039604	0.00990099	0.049505	0.029703	0	0.148515	0.0792079	0.019802
tsgA	JW3327	Same as control	Same as control	4.01573	0.63008	0.504762	0.125	0.052356	0.0714286	0.0142857	0	0.342857	0.0190476	0.00952381	0.0238095	0.0285714	0.0190476	0.0285714	0.0047619	0.0047619	0.0761905	0.0380952	0.0190476
yhgE	JW3365	Same as control	Same as control	3.63198	2.2394	0.255319	0.0864198	0.0235294	0.0319149	0	0	0.117021	0	0.0106383	0.0212766	0.0106383	0	0.0106383	0	0.0106383	0.106383	0.0638298	0.0106383
yhhA	JW3413	Same as control	Same as control	13.6219	7.78274	0.436975	0.124031	0.0555556	0	0	0	0.0420168	0.0252101	0.0252101	0	0	0.00840336	0.00840336	0.00840336	0.00840336	0.394958	0.109244	0.0252101
yhiP	JW3463	Same as control	Same as control	11.8871	0.656048	0.511905	0.118421	0.0384615	0.0119048	0	0	0.154762	0.0357143	0.0238095	0.0119048	0.0238095	0.0119048	0	0.0119048	0	0.333333	0.047619	0
yhjA	JW3486	Same as control	Same as control	11.8393	5.86078	0.617978	0.25	0.0727273	0.0786517	0	0	0.404494	0.0898876	0.011236	0	0.0561798	0	0.0674157	0.0224719	0	0.146067	0.0561798	0.0337079
yiaC	JW3519	Same as control	Same as control	12.3059	2.40711	0.672414	0.12069	0.0555556	0.0517241	0.00862069	0.00862069	0.344828	0.0172414	0.0172414	0.0344828	0.00862069	0	0.0689655	0.00862069	0.00862069	0.241379	0.0862069	0.0258621
yiaO	JW3551	Same as control	Same as control	13.3487	6.52437	0.583333	0.230769	0.119048	0.107143	0	0	0.333333	0.0595238	0.0357143	0.0357143	0.0833333	0.0595238	0.0833333	0.0119048	0	0.107143	0.0595238	0.0238095
yibN	JW3586	Same as control	Same as control	4.46066	2.60313	0.20297	0.0386266	0.013986	0.0445545	0	0.0049505	0.039604	0	0.0049505	0.00990099	0.019802	0	0.0049505	0	0.0049505	0.113861	0.0247525	0.0049505
kdsD	JW3164	Same as control	Same as control	12.5324	2.49964	0.587879	0.163399	0.0592105	0.0545455	0.0121212	0	0.339394	0.030303	0.0121212	0.0181818	0.030303	0.0121212	0.10303	0.0121212	0	0.163636	0.0848485	0.030303
yhcH	JW3190	Same as control	Same as control	4.05083	1.34229	0.515152	0.136364	0.0776699	0.0681818	0	0	0.318182	0.0378788	0.0151515	0.00757576	0.00757576	0.0151515	0.0378788	0	0.00757576	0.113636	0.0681818	0.0227273
dusB	JW3228	Above both lims	Above SPE lim	53.8103	13.688	0.781955	0.336207	0.0173913	0.12782	0.0827068	0	0.37594	0.0451128	0	0.0075188	0.037594	0.0075188	0.0075188	0	0	0.278195	0.135338	0.0075188
yheN	JW3307	Same as control	Same as control	3.67147	1.36868	0.428571	0.0882353	0.023622	0.0238095	0.015873	0	0.269841	0.0396825	0.00793651	0.00793651	0	0.00793651	0.00793651	0	0	0.134921	0.0396825	0.00793651
yhfL	JW3332	Same as control	Same as control	0.343129	1.27345	0.473029	0.0954774	0.0300429	0.0539419	0.00414938	0	0.26971	0.0207469	0.00829876	0.0124481	0.00829876	0.00829876	0.0124481	0.00414938	0	0.161826	0.0414938	0.0124481
yhgA	JW3374	Same as control	Same as control	7.5771	2.05652	0.505618	0.160494	0.0454545	0.0786517	0.011236	0	0.168539	0.011236	0.0224719	0.0337079	0.0337079	0.011236	0	0.011236	0.011236	0.258427	0.0898876	0.011236
yhhK	JW3424	Same as control	Same as control	1.8837	3.24314	0.143791	0.0466667	0.0387097	0.0326797	0	0	0.0196078	0.0261438	0.0130719	0.0130719	0.00653595	0	0	0	0	0.0849673	0.0130719	0.0261438
yhiR	JW3466	Same as control	Same as control	8.06975	6.05355	0.21875	0.123077	0.0666667	0.03125	0	0	0.078125	0.03125	0.03125	0.0625	0.046875	0.03125	0	0.03125	0	0.046875	0.03125	0.015625
yhjB	JW3488	Same as control	Same as control	10.3769	3.05268	0.662338	0.128571	0.0657895	0.0649351	0	0	0.272727	0.025974	0.012987	0.012987	0.025974	0.038961	0.012987	0.012987	0.012987	0.337662	0.0649351	0
yiaD	JW5657	Above T2 lim	Same as control	16.0449	13.6824	0.322368	0.214286	0.0914286	0.0131579	0	0.00657895	0.0197368	0.0131579	0.0131579	0.0855263	0.118421	0.0328947	0.0131579	0	0	0.197368	0.0855263	0.0592105
yiaV	JW3558	Same as control	Same as control	5.42248	0.581852	0.509259	0.130435	0.0434783	0.0648148	0	0	0.324074	0.037037	0.0185185	0.0277778	0.0185185	0.0277778	0	0	0	0.101852	0.0555556	0
yicC	JW3619	Same as control	Same as control	3.48455	0.832975	0.412037	0.121359	0.0484581	0.0509259	0.0185185	0	0.199074	0.00462963	0.00925926	0.0185185	0.0416667	0.0277778	0.00462963	0.00462963	0	0.162037	0.0462963	0.0138889
kdsC	JW3165	Same as control	Same as control	3.10492	2.22748	0.578571	0.153846	0.0275229	0.05	0.00714286	0	0.364286	0.0142857	0.0142857	0.00714286	0.0214286	0	0	0.00714286	0	0.164286	0.0785714	0.00714286
yhcM	JW3201	Same as control	Same as control	7.17894	1.60597	0.471154	0.118343	0.0561224	0.0865385	0	0	0.240385	0.0480769	0.00961538	0.00480769	0.0144231	0.0144231	0.0144231	0.00480769	0.0144231	0.158654	0.0336538	0.0288462
yhdU	JW3231	Above T2 lim	Above T2 lim	6.89132	35.6397	0.539394	0.307692	0.195122	0.0242424	0	0	0.10303	0.0363636	0.0424242	0.0545455	0.121212	0.133333	0.0181818	0.0121212	0.0121212	0.357576	0.175758	0.0606061
slyX	JW3310	Same as control	Same as control	8.81497	3.67605	0.429688	0.118056	0.0723684	0.03125	0	0	0.109375	0.015625	0.0390625	0	0.046875	0.0234375	0	0	0	0.289062	0.0703125	0.0234375
yhfS	JW3339	Same as control	Same as control	2.08445	0.326824	0.394558	0.153285	0.0625	0.0340136	0	0	0.190476	0.047619	0.0204082	0.0272109	0.0340136	0.0204082	0	0.0136054	0.00680272	0.14966	0.0544218	0.0204082
gntY	JW3377	Above T2 lim	Above T2 lim	9.0851	71.7596	0.594828	0.4	0.205128	0.103448	0	0	0.172414	0.0344828	0.0172414	0.0775862	0.198276	0.163793	0	0.0172414	0.00862069	0.258621	0.25	0.0862069
yhhF	JW3430	Same as control	Same as control	3.19366	3.59027	0.237288	0.0963855	0.0726257	0.0225989	0	0	0.129944	0.039548	0.039548	0.0112994	0.0169492	0.0112994	0.0169492	0.00564972	0.0112994	0.0734463	0.0282486	0.0169492
yhiF	JW3475	Same as control	Same as control	1.95918	2.80278	0.262295	0.130081	0.0923077	0.0409836	0	0	0.0655738	0.0245902	0.0245902	0.0409836	0.0409836	0.0409836	0.0245902	0.0163934	0.00819672	0.106557	0.057377	0.0327869
yhjD	JW3490	Same as control	Same as control	7.46812	4.21526	0.516854	0.141176	0.0721649	0.0337079	0	0	0.179775	0.0224719	0.011236	0	0.0449438	0.0224719	0.011236	0.011236	0.011236	0.314607	0.0674157	0.0449438
yiaG	JW3524	Same as control	Same as control	1.78235	1.7903	0.492308	0.0625	0.0305344	0.0692308	0	0	0.246154	0.0230769	0.00769231	0.0153846	0.00769231	0	0.00769231	0	0	0.169231	0.0307692	0.0230769
yiaW	JW3559	Same as control	Same as control	6.435	0.128588	0.353741	0.118056	0.0551724	0.0170068	0.00340136	0.00340136	0.166667	0.0238095	0.00340136	0.0272109	0.00680272	0.0136054	0.0510204	0.0136054	0.00340136	0.139456	0.0714286	0.0340136
amtB	JW0441	Same as control	Same as control	5.83873	5.45484	0.626866	0.122807	0.0382514	0.109453	0.00995025	0	0.363184	0.0248756	0	0	0.00497512	0.00497512	0.00995025	0	0	0.164179	0.0646766	0.0298507
fepE	JW0579	Same as control	Same as control	3.32125	1.42726	0.323829	0.0371287	0.0158416	0.089613	0	0	0.126273	0.00407332	0	0.0101833	0.0101833	0.00407332	0.00203666	0.00203666	0	0.126273	0.0142566	0.01222
ilvH	JW0077	Same as control	Same as control	7.83787	1.57899	0.522613	0.0555556	0.020979	0.0854271	0	0	0.351759	0.0100503	0.00502513	0.0201005	0	0.00502513	0.0251256	0	0	0.0954774	0.0251256	0.00502513
ybdL	JW0593	Same as control	Same as control	16.9492	3.48601	0.462585	0.0246914	0.00613497	0.0272109	0.00680272	0.00680272	0.22449	0	0	0	0	0	0.0272109	0	0	0.197279	0.0204082	0
trpB	JW1253	Same as control	Same as control	11.8721	4.59699	0.27381	0.0512821	0.0451613	0.0654762	0.0178571	0.00595238	0.113095	0.0178571	0.00595238	0	0	0.00595238	0.0119048	0	0.00595238	0.0952381	0.0178571	0.0238095
paaI	JW1391	Same as control	Same as control	16.3963	4.22455	0.169355	0.0813008	0.0241935	0.00806452	0	0	0.0645161	0	0	0	0	0.016129	0.00806452	0.016129	0.00806452	0.0887097	0.0645161	0.00806452
astA	JW1736	Same as control	Same as control	3.37179	4.16185	0.184358	0.0361446	0.0185185	0.0502793	0	0	0.0726257	0.00558659	0.0111732	0.0111732	0.00558659	0	0	0	0.00558659	0.0670391	0.0223464	0.00558659
wcaM	JW2028	Same as control	Same as control	20.5311	6.35029	0.57277	0.167665	0.0923077	0.112676	0.0140845	0	0.399061	0.0234742	0.0187793	0	0.0187793	0.0422535	0.0140845	0.00469484	0	0.0892019	0.0751174	0.0234742
cysM	JW2414	Above SPE lim	Same as control	24.9979	3.29326	0.45098	0.0561798	0.0326087	0.0980392	0.00980392	0.00980392	0.313725	0	0.00980392	0	0	0.00980392	0.0196078	0	0	0.0588235	0.0392157	0.00980392
ygeX	JW2839	Same as control	Same as control	0.805281	6.35536	0.118421	0.0136054	0.0116959	0.0197368	0	0	0.0460526	0.00657895	0	0.00657895	0	0.00657895	0	0	0	0.0526316	0.00657895	0.00657895
ilvN	JW3645	Same as control	Same as control	6.07232	2.99718	0.57554	0.072	0.00854701	0.0719424	0.00719424	0	0.273381	0	0	0.00719424	0	0.00719424	0.00719424	0.00719424	0	0.223022	0.0503597	0
metB	JW3910	Same as control	Same as control	2.65009	3.8826	0.197531	0.0365854	0.011236	0.037037	0	0	0.0493827	0	0	0	0.0123457	0	0	0	0	0.111111	0.0246914	0.0123457
acrB	JW0451	Same as control	Same as control	6.93372	0.476174	0.466216	0.120301	0.0378788	0.0608108	0.0202703	0	0.236486	0.027027	0.0135135	0.0135135	0.0135135	0.0135135	0.0135135	0	0	0.162162	0.0472973	0.00675676
fepC	JW0580	Same as control	Same as control	3.65966	1.13381	0.516364	0.131068	0.021097	0.0581818	0.0109091	0	0.283636	0.0254545	0.0109091	0.00727273	0.00727273	0	0.0145455	0	0	0.170909	0.0545455	0.00727273
proB	JW0232	Same as control	Same as control	3.3477	2.18668	0.513889	0.0921053	0.0138889	0.0833333	0.0138889	0	0.263889	0.0138889	0	0.0138889	0.0138889	0	0.0138889	0	0	0.166667	0.0694444	0.0138889
ltaE	JW0854	Same as control	Same as control	3.68407	2.14421	0.219101	0.0625	0.0124224	0.0393258	0	0	0.0730337	0.0168539	0	0.011236	0.011236	0.00561798	0.011236	0.00561798	0.00561798	0.106742	0.0280899	0.00561798
trpD	JW1255	Above T2 lim	Same as control	5.90123	11.8361	0.672727	0.0795455	0.0120482	0.145455	0	0	0.290909	0	0	0	0	0	0	0	0	0.263636	0.0636364	0.00909091
paaJ	JW1392	Same as control	Same as control	3.59394	6.33212	0.639535	0.169118	0.0458015	0.116279	0.0116279	0	0.389535	0.0174419	0.00581395	0.00581395	0.0116279	0.00581395	0.0116279	0.00581395	0.00581395	0.162791	0.0872093	0.0232558
gdhA	JW1750	Same as control	Same as control	9.62931	2.61432	0.533333	0.0608108	0.0204082	0.0606061	0.00606061	0.00606061	0.278788	0.0242424	0.00606061	0.00606061	0.00606061	0.00606061	0.0181818	0	0	0.2	0.0181818	0
wcaL	JW2029	Same as control	Same as control	14.558	2.69411	0.322148	0.0437956	0.0291971	0.0604027	0	0	0.154362	0.0134228	0.00671141	0	0.00671141	0.00671141	0.0201342	0.0134228	0.0134228	0.107383	0.0201342	0.00671141
glyA	JW2535	Same as control	Same as control	18.8359	3.88119	0.557522	0.176471	0.0232558	0.0973451	0.0265487	0	0.415929	0.00884956	0.00884956	0	0	0.00884956	0.0176991	0	0	0.0884956	0.0973451	0
ilvB	JW3646	Same as control	Same as control	7.05688	1.61928	0.507246	0.057554	0.00719424	0.0942029	0	0	0.231884	0.0144928	0.00724638	0.00724638	0.00724638	0	0	0.00724638	0	0.202899	0.0289855	0
argE	JW3929	Same as control	Same as control	8.01879	3.59618	0.493671	0.0601504	0.00775194	0.0822785	0.0253165	0	0.310127	0.00632911	0	0	0	0	0.0126582	0	0	0.120253	0.0189873	0.00632911
kefA	JW0454	Same as control	Same as control	7.03416	0.302554	0.444934	0.10119	0.035533	0.0440529	0.0176211	0	0.290749	0.00881057	0.00440529	0	0.0132159	0.0176211	0.0220264	0.00440529	0	0.110132	0.030837	0.00881057
thrB	JW0002	Same as control	Same as control	2.00314	0.576966	0.4	0.0687831	0.0197044	0.0425532	0.00425532	0	0.246809	0.00425532	0.00425532	0.00425532	0.0170213	0.00425532	0.0170213	0	0	0.110638	0.0297872	0.00851064
proA	JW0233	Same as control	Same as control	10.4038	2.69687	0.510274	0.125984	0.019685	0.0376712	0.00342466	0	0.34589	0.0205479	0.00342466	0.0239726	0.010274	0.010274	0.0342466	0	0	0.0993151	0.0753425	0.00342466
serC	JW0890	Same as control	Same as control	17.2207	6.38223	0.56	0.136752	0.0756303	0.136	0.008	0	0.36	0.04	0.016	0	0.008	0.016	0.016	0	0	0.096	0.08	0.04
trpE	JW1256	Above both lims	Above both lims	37.6947	13.779	0.533333	0.207207	0.0526316	0.047619	0	0	0.161905	0.0285714	0.0190476	0.0285714	0.00952381	0	0.0190476	0.0190476	0	0.295238	0.180952	0.0380952
paaX	JW1394	Same as control	Same as control	13.7597	4.39205	0.449612	0.125926	0.0229008	0.0310078	0.00775194	0	0.255814	0.0542636	0.00775194	0	0.0310078	0	0.0310078	0.0155039	0.00775194	0.162791	0.0310078	0.00775194
yeaU	JW1789	Same as control	Same as control	10.9269	1.70531	0.495146	0.12766	0.039604	0.0291262	0	0	0.262136	0.038835	0.0194175	0.00970874	0.00970874	0	0.0194175	0	0	0.203883	0.0679612	0.0194175
wcaB	JW2043	Same as control	Same as control	10.1954	2.9396	0.22561	0.0424242	0.0261438	0.054878	0.00609756	0.00609756	0.134146	0.00609756	0	0	0	0.00609756	0.0121951	0.00609756	0	0.0609756	0.0304878	0.0121951
glnB	JW2537	Same as control	Same as control	8.6296	0.333234	0.416667	0.139241	0.0273973	0.0714286	0	0	0.238095	0.047619	0	0	0.0119048	0.0119048	0.0119048	0	0	0.107143	0.0714286	0.0119048
metC	JW2975	Same as control	Same as control	5.17516	1.22768	0.324786	0.0642202	0.036036	0.0769231	0	0	0.145299	0.00854701	0.00854701	0.00854701	0.017094	0	0.00854701	0	0	0.102564	0.034188	0.025641
asnA	JW3722	Same as control	Same as control	6.66502	1.39159	0.315315	0.0687831	0.0230415	0.0945946	0	0	0.0900901	0.0135135	0	0.00900901	0.0045045	0	0	0.0045045	0	0.13964	0.0405405	0.0225225
argH	JW3932	Same as control	Same as control	9.17795	0.539109	0.419048	0.0631579	0.0392157	0.0857143	0.00952381	0	0.219048	0.00952381	0.00952381	0	0.0285714	0.00952381	0	0	0	0.161905	0.00952381	0.0190476
copA	JW0473	Same as control	Same as control	10.4066	5.97219	0.483051	0.135922	0.0396825	0.0423729	0	0	0.322034	0	0.00847458	0.00847458	0.0254237	0.0338983	0.00847458	0	0	0.127119	0.0932203	0
caiC	JW0036	Same as control	Same as control	1.40653	3.03468	0.268939	0.0585774	0.003861	0.0416667	0.00378788	0	0.147727	0.0189394	0.00378788	0.0113636	0.00757576	0	0.0189394	0.00378788	0	0.0719697	0.0227273	0
mmuM	JW0253	Above both lims	Same as control	21.7337	11.3976	0.453571	0.132812	0.0860215	0.0392857	0.0107143	0	0.292857	0.0607143	0.0392857	0.0178571	0.0178571	0.025	0.0464286	0.00714286	0.0107143	0.1	0.0357143	0.0178571
aroA	JW0891	Same as control	Same as control	4.97895	0.0465804	0.422297	0.111628	0.0319635	0.0743243	0	0	0.256757	0.0236486	0.00675676	0.0168919	0.00675676	0	0.0135135	0.00675676	0	0.0912162	0.0506757	0.0168919
puuE	JW1295	Same as control	Same as control	12.5175	2.96456	0.432292	0.0681818	0.0659341	0.03125	0	0	0.255208	0.0208333	0.015625	0.0260417	0.015625	0.0208333	0.0208333	0.0104167	0.0104167	0.135417	0.0260417	0.015625
speG	JW1576	Same as control	Same as control	10.3883	1.3513	0.482456	0.136842	0.0259067	0.0482456	0	0	0.359649	0.0482456	0.00438596	0	0.0263158	0.00877193	0.00877193	0.00877193	0	0.0833333	0.0394737	0.00877193
hisG	JW2001	Above T2 lim	Above T2 lim	17.1157	25.7544	0.646341	0.25	0.0512821	0.170732	0.0243902	0	0.378049	0.0853659	0.0121951	0.0121951	0.0609756	0.0243902	0.0487805	0.0121951	0	0.146341	0.0731707	0.0121951
usg	JW2316	Above SPE lim	Same as control	21.7051	5.42072	0.367347	0.152893	0.06	0.0734694	0.0244898	0	0.122449	0.0326531	0.0163265	0.0408163	0.00816327	0.0122449	0.0122449	0.00408163	0	0.142857	0.0857143	0.0326531
pheA	JW2580	Same as control	Same as control	13.021	9.16573	0.467105	0.113043	0.034188	0.0526316	0.0197368	0.00657895	0.230263	0.0263158	0.00657895	0.00657895	0.0197368	0.0131579	0.0460526	0.0131579	0	0.177632	0.0197368	0
nanA	JW3194	Same as control	Same as control	10.8578	4.43848	0.539568	0.133333	0.00819672	0.0647482	0.0143885	0	0.309353	0.0431655	0	0.0143885	0.0215827	0.00719424	0	0.0143885	0	0.165468	0.028777	0
ilvM	JW3742	Same as control	Same as control	4.69116	5.71942	0.513274	0.0681818	0.03125	0.0707965	0	0	0.274336	0.0176991	0.00884956	0	0	0	0	0	0.00884956	0.176991	0.0353982	0.0176991
metA	JW3973	Same as control	Same as control	5.84404	3.85111	0.590476	0.0322581	0.0194553	0.0793651	0.00634921	0	0.431746	0.0031746	0.0031746	0	0	0.0031746	0.00952381	0	0	0.101587	0.015873	0.00952381
ybaT	JW0475	Above SPE lim	Same as control	24.4123	1.17392	0.433735	0.0839161	0.0357143	0.060241	0.0060241	0	0.289157	0	0.0120482	0.0120482	0.0240964	0.0120482	0.0180723	0	0.0180723	0.0963855	0.0421687	0.0060241
leuD	JW0070	Same as control	Same as control	4.30012	2.7941	0.373333	0.0784314	0.0233645	0.0577778	0.00444444	0	0.195556	0.04	0.0177778	0	0	0	0.0177778	0.00444444	0	0.133333	0.0266667	0.00444444
argF	JW0266	Same as control	Same as control	8.13079	4.55969	0.455128	0.131086	0.0371747	0.0352564	0.00641026	0	0.253205	0.0320513	0.00961538	0.0192308	0.0384615	0.00320513	0.0352564	0.0128205	0.00320513	0.144231	0.0352564	0.0192308
aspC	JW0911	Same as control	Same as control	7.75402	2.86422	0.402778	0.106557	0.0155039	0.0208333	0.00694444	0	0.208333	0.0208333	0.00694444	0.0138889	0.0208333	0.00694444	0.0277778	0.0138889	0	0.152778	0.0416667	0
paaA	JW1383	Same as control	Same as control	7.98245	3.67218	0.400844	0.146018	0.046332	0.0337553	0.00843882	0.00421941	0.126582	0.0168776	0.00843882	0.0126582	0.0253165	0.021097	0.0126582	0.00843882	0.00421941	0.227848	0.0843882	0.0168776
aroD	JW1683	Same as control	Same as control	9.82557	2.66298	0.560284	0.132231	0.032	0.0780142	0	0	0.375887	0.0283688	0	0	0.0283688	0.0212766	0	0	0	0.113475	0.0567376	0.0070922
hisD	JW2002	Same as control	Same as control	5.50125	1.96415	0.430108	0.155556	0.0384615	0.078853	0.00716846	0	0.218638	0.0286738	0.00716846	0.0179211	0.0215054	0.0179211	0.0179211	0	0.00716846	0.136201	0.0681004	0.00358423
aroC	JW2326	Same as control	Same as control	11.6721	1.97773	0.443396	0.140187	0.0208333	0.0754717	0.00943396	0	0.283019	0.0471698	0.00943396	0	0.00943396	0.00943396	0.0283019	0.00943396	0.00943396	0.103774	0.0754717	0
tyrA	JW2581	Same as control	Same as control	10.3259	3.32398	0.481481	0.103659	0.017341	0.111111	0	0	0.227513	0.031746	0.00529101	0.031746	0.026455	0	0.010582	0	0	0.126984	0.031746	0.010582
aroE	JW3242	Same as control	Same as control	2.28539	1.31874	0.501629	0.0833333	0.0124481	0.0912052	0.00325733	0	0.296417	0.0130293	0	0.00651466	0.00977199	0.00651466	0.019544	0.00325733	0.00325733	0.114007	0.0358306	0.00325733
ilvE	JW5606	Same as control	Same as control	6.80608	0.122315	0.357616	0.0933333	0.0124224	0.0860927	0.00662252	0	0.178808	0.00662252	0.00662252	0.00662252	0.013245	0.00662252	0.013245	0.00662252	0.00662252	0.112583	0.0662252	0
metH	JW3979	Same as control	Same as control	5.64323	1.29228	0.415179	0.0534759	0.0232558	0.0758929	0.00446429	0	0.160714	0.03125	0.00892857	0.00446429	0	0.00446429	0.00446429	0	0	0.200893	0.00892857	0.00892857
ybbL	JW0479	Same as control	Same as control	2.35377	5.84656	0.111111	0.0174927	0.0135135	0.0285714	0.0031746	0	0.0412698	0.0031746	0	0	0.0031746	0.00634921	0.00634921	0	0	0.0349206	0.00952381	0.0126984
proC	JW0377	Same as control	Same as control	9.69065	0.705657	0.416667	0.107345	0.0222222	0.015625	0	0	0.229167	0.03125	0.015625	0.0208333	0.0104167	0.00520833	0.0208333	0.00520833	0	0.140625	0.0572917	0
wrbA	JW0989	Same as control	Same as control	8.47484	4.13898	0.447458	0.143411	0.057971	0.0813559	0	0	0.19322	0.0372881	0.0135593	0.020339	0.040678	0.0101695	0.0237288	0.0101695	0.00677966	0.172881	0.040678	0.0271186
paaB	JW1384	Same as control	Same as control	11.5458	9.58109	0.382239	0.158996	0.0721649	0.0579151	0.00772201	0	0.200772	0.042471	0.027027	0.023166	0.042471	0.03861	0.015444	0.003861	0	0.111969	0.0540541	0.015444
aroH	JW1694	Same as control	Same as control	19.1591	2.2552	0.432432	0.190476	0.0392157	0.036036	0.027027	0	0.315315	0.036036	0.00900901	0.00900901	0.018018	0.018018	0.027027	0	0	0.0900901	0.108108	0.00900901
hisC	JW2003	Same as control	Same as control	5.54683	3.03694	0.328571	0.0656934	0.0384615	0.0571429	0	0	0.192857	0.0214286	0.00714286	0.0142857	0.0214286	0.0142857	0.0357143	0.00714286	0	0.0642857	0.0214286	0.0142857
sixA	JW2337	Same as control	Same as control	4.27151	3.22383	0.395062	0.0827068	0.015748	0.0432099	0.0123457	0	0.271605	0.0246914	0.0123457	0	0	0	0.0185185	0.00617284	0	0.0740741	0.0246914	0
aroF	JW2582	Same as control	Same as control	8.66179	7.72845	0.472973	0.168	0.075	0.0675676	0.0135135	0.00675676	0.290541	0.0405405	0.00675676	0.0202703	0.0405405	0.027027	0.0202703	0.00675676	0.00675676	0.121622	0.0472973	0.0202703
argD	JW3322	Same as control	Same as control	4.05756	2.5253	0.515513	0.100977	0.0335366	0.0644391	0.00954654	0.00238663	0.346062	0.0334129	0.00477327	0.00477327	0.0071599	0.00238663	0.0119332	0.0119332	0	0.124105	0.0238663	0.0167064
ilvA	JW3745	Same as control	Same as control	2.19765	2.44444	0.325758	0.0384615	0.00763359	0.030303	0.00757576	0	0.212121	0	0	0	0	0	0.00757576	0	0	0.0833333	0.030303	0.00757576
ybbA	JW0484	Same as control	Same as control	1.74389	1.498	0.398693	0.0647668	0.0163934	0.0849673	0.0108932	0	0.211329	0.0239651	0.0043573	0.00217865	0.0108932	0.0043573	0.0152505	0.00653595	0.00217865	0.117647	0.0108932	0.00653595
leuA	JW0073	Same as control	Same as control	13.1955	2.71787	0.357513	0.0239234	0	0.0103627	0	0	0.0880829	0.0103627	0	0.00518135	0.00518135	0	0	0	0	0.253886	0.0103627	0
aroL	JW0379	Same as control	Same as control	14.5888	1.60381	0.393548	0.117241	0.0357143	0.0322581	0	0	0.122581	0.0451613	0	0	0.00645161	0.0129032	0	0.00645161	0	0.245161	0.0580645	0.0193548
solA	JW1046	Same as control	Same as control	2.78463	2.65243	0.442231	0.12	0.0422535	0.0756972	0.00398406	0	0.215139	0.0119522	0.00398406	0.00398406	0.0239044	0.0199203	0.00398406	0	0	0.163347	0.0557769	0.0119522
paaC	JW1385	Same as control	Same as control	12.2045	0.87412	0.296296	0.0865385	0.046729	0.0740741	0	0	0.148148	0.0462963	0	0.00925926	0.00925926	0.0185185	0.0277778	0	0	0.0925926	0.0277778	0.0277778
astE	JW1733	Same as control	Same as control	3.08504	1.76116	0.384615	0.0674157	0.0168539	0.0625	0.00480769	0	0.192308	0.00961538	0	0.0240385	0.00480769	0.00961538	0.0144231	0	0	0.129808	0.0384615	0.00480769
hisF	JW2007	Same as control	Same as control	8.75782	1.85941	0.328671	0.0791367	0.027027	0.027972	0	0	0.125874	0.013986	0	0.013986	0.020979	0	0	0.00699301	0	0.167832	0.041958	0.027972
oxc	JW2370	Same as control	Same as control	3.47969	3.11085	0.317568	0.048	0.0314961	0.0405405	0	0	0.141892	0.0202703	0.0135135	0.00675676	0	0	0.00675676	0	0.00675676	0.128378	0.0202703	0.00675676
argA	JW2786	Same as control	Same as control	5.19086	0.552249	0.351351	0.0592593	0.0308642	0.0945946	0	0	0.128378	0.0135135	0.0135135	0.0135135	0.0135135	0.00675676	0.00675676	0	0	0.121622	0.027027	0.0135135
avtA	JW5652	Same as control	Same as control	2.85638	2.66725	0.370242	0.0526316	0.0115385	0.0726644	0.00346021	0	0.190311	0.0311419	0.0103806	0.00346021	0	0	0.0207612	0	0	0.121107	0.0103806	0
metE	JW3805	Same as control	Same as control	1.90106	1.56328	0.316964	0.0507614	0.0177778	0.0714286	0	0	0.142857	0.0133929	0.00446429	0	0.00446429	0	0.00446429	0.00446429	0	0.116071	0.0223214	0.0133929
alr	JW4013	Same as control	Same as control	1.94773	1.35787	0.363924	0.0456274	0.00925926	0.0696203	0.00949367	0	0.151899	0.00632911	0	0.00632911	0.00949367	0.00316456	0.00632911	0	0	0.148734	0.0126582	0.00632911
fes	JW0576	Same as control	Same as control	1.63544	1.83718	0.304462	0.0335196	0.00442478	0.0708661	0.00262467	0	0.141732	0.00787402	0.00262467	0.00524934	0.0104987	0	0.0104987	0.00262467	0.00262467	0.107612	0.0104987	0.00262467
leuL	JW0074	Same as control	Same as control	7.20456	4.87927	0.262195	0.0696203	0.0382514	0.0487805	0.00609756	0.00609756	0.158537	0.0243902	0.00609756	0.00609756	0	0	0.00609756	0.00609756	0.00609756	0.0731707	0.0304878	0.0243902
aroM	JW0381	Same as control	Same as control	15.7566	9.36425	0.254237	0.119266	0.0703125	0.0762712	0	0	0.059322	0.0169492	0	0.00847458	0.0169492	0.0508475	0.00847458	0.00847458	0	0.127119	0.0677966	0.0254237
trpA	JW1252	Same as control	Same as control	9.85684	0.643531	0.36413	0.0867052	0.042328	0.108696	0.0163043	0	0.152174	0.0108696	0.00543478	0	0.0163043	0.0108696	0.00543478	0.00543478	0	0.125	0.0380435	0.0271739
paaE	JW1387	Same as control	Same as control	6.52395	1.98475	0.316901	0.0241935	0.0130719	0.0985915	0	0	0.140845	0.0140845	0.00704225	0	0.00704225	0.00704225	0	0.00704225	0	0.112676	0	0
astB	JW1734	Same as control	Same as control	1.90702	1.94023	0.288043	0.0216216	0.018018	0.048913	0.00543478	0	0.130435	0	0	0.00543478	0	0.0108696	0.0108696	0	0	0.119565	0.0163043	0.0108696
hisI	JW2008	Same as control	Same as control	7.6274	3.49901	0.321839	0.0653595	0.0111732	0.045977	0.00574713	0.00574713	0.178161	0.0114943	0.00574713	0.0114943	0.0114943	0	0.0287356	0.00574713	0	0.0804598	0.0287356	0.00574713
cysK	JW2407	Same as control	Same as control	3.97924	2.95073	0.346939	0.0833333	0.0454545	0.0612245	0	0	0.176871	0.0136054	0	0.0204082	0.0136054	0.0204082	0.00680272	0	0	0.0952381	0.0340136	0.0204082
lysA	JW2806	Same as control	Same as control	5.76219	3.62124	0.269504	0.0166113	0.00303951	0.0141844	0	0	0.0744681	0.0035461	0	0	0.0070922	0	0	0	0	0.180851	0.0070922	0.0035461
cysE	JW3582	Same as control	Same as control	0.839562	0.993406	0.364821	0.0394265	0.0185759	0.0618893	0.00325733	0	0.169381	0.00977199	0.00325733	0.00325733	0.00651466	0.00651466	0.0130293	0	0	0.136808	0.0162866	0.00977199
glnA	JW3841	Same as control	Same as control	3.80639	1.29559	0.358904	0.0573066	0.0236407	0.0438356	0	0	0.164384	0.0246575	0.00273973	0.0191781	0.00821918	0.0109589	0.0219178	0.00821918	0.00273973	0.128767	0.0219178	0.0136986
tyrB	JW4014	Same as control	Same as control	0.964048	2.06027	0.286408	0.0357143	0.00984252	0.0582524	0.00242718	0	0.160194	0.00485437	0	0.00970874	0.00970874	0.00242718	0.00728155	0.00242718	0	0.0703883	0.0145631	0.00970874
ybdH	JW0592	Same as control	Same as control	4.81818	6.16182	0.65995	0.0909091	0.037234	0.171285	0.0125945	0	0.345088	0.00503778	0.0100756	0	0	0.0125945	0.00503778	0	0.00755668	0.191436	0.0528967	0.0125945
ycaN	JW0883	Above SPE lim	Same as control	23.6463	2.39364	0.525424	0.14876	0.0472973	0.101695	0.0338983	0.00847458	0.347458	0.0254237	0	0	0	0.0169492	0	0	0	0.0932203	0.101695	0.0338983
yciT	JW1276	Same as control	Same as control	4.15697	3.57717	0.376147	0.0454545	0.0188679	0.0642202	0	0	0.183486	0	0	0.0366972	0.0183486	0.00917431	0.00917431	0	0	0.100917	0.0275229	0.00917431
lsrD	JW1508	Same as control	Same as control	2.42829	2.51747	0.422297	0.0611354	0.0108303	0.0912162	0.0135135	0	0.277027	0.0202703	0	0	0.00675676	0.00337838	0.00675676	0.00675676	0	0.0878378	0.00337838	0.00675676
ynfM	JW1588	Same as control	Same as control	3.15843	1.76452	0.224638	0.0538462	0.0416667	0.0797101	0	0	0.0942029	0.0144928	0.00724638	0.00724638	0.00724638	0.00724638	0.0289855	0.00724638	0.00724638	0.057971	0.0217391	0.0144928
	JW1687	Same as control	Same as control	1.06243	3.06068	0.393617	0.0416667	0	0.0851064	0	0	0.223404	0.0106383	0	0	0	0	0	0	0	0.117021	0.0212766	0
ydjF	JW1759	Same as control	Same as control	2.6784	1.55694	0.448718	0.0535714	0.027027	0.0897436	0.00641026	0	0.291667	0.00320513	0.00320513	0.00320513	0	0.00320513	0.0160256	0.00320513	0	0.0897436	0.025641	0.0160256
erfK	JW1968	Same as control	Same as control	6.28286	3.65118	0.63662	0.141762	0.024911	0.121127	0.0253521	0	0.422535	0.0169014	0.0112676	0.0056338	0.0056338	0.0028169	0.0112676	0.0056338	0	0.115493	0.056338	0.0056338
ybjP	JW0849	Same as control	Same as control	5.24225	0.934334	0.472222	0.0958904	0.0705882	0.0833333	0	0	0.212963	0.0185185	0.00925926	0.00925926	0.0185185	0.0277778	0.00925926	0	0	0.185185	0.0277778	0.0185185
wcaK	JW2030	Same as control	Same as control	6.31083	0.629786	0.329545	0.0493827	0.0327869	0.0454545	0.00568182	0.00568182	0.130682	0.0113636	0	0.0113636	0.0113636	0.0113636	0.0113636	0	0	0.147727	0.0227273	0.0170455
	JW3287	Same as control	Same as control	2.87287	2.43878	0.340517	0.0191388	0.0185185	0.0387931	0	0	0.176724	0	0.012931	0.00431034	0	0	0.0215517	0	0.00431034	0.12069	0.0172414	0
	JW3795	Same as control	Same as control	4.39878	2.37385	0.193916	0.0469484	0.0286738	0.0608365	0.00380228	0.00380228	0.0494297	0.00380228	0	0.0114068	0.00380228	0.00380228	0.00380228	0.00380228	0.00380228	0.0912548	0.0228137	0.0190114
hscC	JW0645	Same as control	Same as control	0.633144	1.63984	0.414343	0.0462963	0.0152672	0.0756972	0.00398406	0	0.231076	0.00796813	0.00398406	0.00398406	0.00398406	0	0.0239044	0	0	0.115538	0.0239044	0.0119522
ycaK	JW0884	Same as control	Same as control	5.47877	2.40513	0.346939	0.0940171	0.00806452	0.0408163	0	0	0.210884	0.047619	0.00680272	0	0	0	0.0204082	0	0	0.0952381	0.0272109	0
ydbK	JW1372	Same as control	Same as control	2.51495	1.55206	0.528736	0.167568	0.0294118	0.0727969	0.0114943	0	0.337165	0.00766284	0.00383142	0.0114943	0.0153257	0.00766284	0.0191571	0.00383142	0.00383142	0.130268	0.0842912	0.0114943
lsrB	JW1509	Same as control	Same as control	3.08637	1.89135	0.221622	0.0632911	0.0329341	0.0324324	0.00540541	0.0027027	0.102703	0.00540541	0.0027027	0.0162162	0.0162162	0.0108108	0.0243243	0.0027027	0.00810811	0.072973	0.0243243	0.0135135
mdtJ	JW1592	Same as control	Same as control	3.63819	1.66803	0.222826	0.0652174	0.0212766	0.0815217	0	0	0.0815217	0.0163043	0.00543478	0	0.0108696	0	0.00543478	0.0108696	0	0.076087	0.0326087	0.0163043
ydiR	JW1688	Same as control	Same as control	1.87502	3.92079	0.171429	0.0517241	0.0276243	0.0228571	0	0	0.08	0.00571429	0.00571429	0	0.00571429	0	0	0	0	0.08	0.04	0.0228571
ydjG	JW1760	Same as control	Same as control	10.4045	3.04851	0.501901	0.0442478	0.0344828	0.0494297	0.00380228	0	0.372624	0.0152091	0.0190114	0.0152091	0.00380228	0.0114068	0.0608365	0.0114068	0	0.0798479	0.0114068	0
yeeR	JW1983	Same as control	Same as control	1.0714	6.0944	0.085	0.025	0.00497512	0	0	0	0.025	0.005	0	0.015	0	0	0.01	0	0	0.045	0.02	0.005
ycbS	JW0923	Same as control	Same as control	11.2727	1.9742	0.376404	0.133333	0.0185185	0.0224719	0.0168539	0	0.258427	0.0280899	0.011236	0.011236	0.011236	0	0.0224719	0.0280899	0.011236	0.0842697	0.0617978	0.00561798
	JW2069	Same as control	Same as control	6.72792	4.07966	0.20979	0.025	0.0258621	0.041958	0	0.00699301	0.0699301	0.013986	0.00699301	0.013986	0	0	0.027972	0	0	0.0769231	0.00699301	0.00699301
yiiQ	JW3891	Same as control	Same as control	2.73608	3.05063	0.235294	0.0238095	0.0125	0.0823529	0.0117647	0	0.141176	0.0117647	0	0	0	0	0.0117647	0	0	0.0588235	0	0.0117647
ybfF	JW0673	Same as control	Same as control	5.81194	2.30898	0.55814	0.110236	0.0252101	0.104651	0.0116279	0	0.395349	0.00581395	0	0	0.0174419	0	0.0232558	0	0	0.0697674	0.0523256	0.0174419
	JW0927	Same as control	Same as control	7.29801	1.17289	0.258824	0.0718563	0.0280899	0.0529412	0.00588235	0.00588235	0.111765	0	0.00588235	0.0176471	0.0235294	0	0.0117647	0	0	0.0882353	0.0411765	0.0176471
ydbC	JW1403	Same as control	Same as control	3.89897	1.58751	0.482759	0.102362	0.00724638	0.0689655	0	0	0.344828	0.0275862	0	0.00689655	0.0206897	0	0.00689655	0.00689655	0	0.0896552	0.0413793	0.00689655
yneH	JW1517	Same as control	Same as control	10.7482	1.18914	0.484127	0.155738	0.0530973	0.0238095	0.015873	0	0.31746	0.0634921	0.015873	0.00793651	0.00793651	0.00793651	0	0.00793651	0	0.134921	0.0714286	0.0238095
folM	JW1598	Same as control	Same as control	6.33772	4.87367	0.217742	0.0888889	0.0608696	0.00806452	0	0	0.0887097	0.0241935	0.016129	0.00806452	0.0241935	0	0.016129	0.016129	0.016129	0.104839	0.0483871	0.0322581
ydiS	JW1689	Same as control	Same as control	9.81078	2.82095	0.30597	0.133333	0.057554	0.0373134	0	0	0.119403	0.0373134	0.00746269	0.00746269	0.0223881	0.00746269	0.00746269	0	0	0.156716	0.0746269	0.0447761
ydjJ	JW1763	Same as control	Same as control	6.68788	2.54949	0.596859	0.155405	0.0424242	0.13089	0.0104712	0.0052356	0.356021	0.0209424	0.0209424	0.0052356	0.0157068	0.0052356	0.0209424	0	0	0.136126	0.0732984	0.0052356
djlA	JW0054	Above SPE lim	Same as control	31.1702	5.5797	0.633028	0.108911	0.0204082	0.0458716	0.00917431	0	0.394495	0.00917431	0	0.0366972	0	0	0.12844	0.00917431	0	0.146789	0.0733945	0.0183486
yccZ	JW0966	Above T2 lim	Above T2 lim	13.5257	17.9082	0.640625	0.307692	0.113208	0.078125	0.03125	0	0.359375	0.046875	0	0.03125	0.0625	0.0625	0.046875	0.03125	0.015625	0.15625	0.09375	0.03125
yfcO	JW2329	Same as control	Same as control	4.43438	1.31746	0.258621	0.110169	0.0230769	0.0517241	0	0	0.103448	0.0258621	0.0172414	0	0.0172414	0	0.0172414	0.00862069	0.00862069	0.12069	0.0689655	0.00862069
blc	JW4110	Same as control	Same as control	1.34818	2.7362	0.191919	0.0566038	0.0194175	0	0	0	0.10101	0.010101	0.010101	0.010101	0.010101	0	0.010101	0	0	0.0808081	0.040404	0.010101
ruvB	JW1849	Same as control	Same as control	2.67314	3.39062	0.183801	0.0487013	0.0106101	0.00311526	0.00311526	0.00311526	0.0654206	0.0124611	0.00311526	0.0186916	0.00934579	0	0.00623053	0.00311526	0	0.0965732	0.0218069	0.00623053
	JW0705	Same as control	Same as control	6.47723	5.45188	0.546584	0.194118	0.0378378	0.0931677	0	0	0.304348	0.0186335	0.00621118	0	0.0559006	0.0248447	0.00621118	0.00621118	0.00621118	0.180124	0.130435	0.0124224
ycbZ	JW0938	Same as control	Same as control	3.44045	0.973494	0.483333	0.0965517	0.0245399	0.0722222	0	0	0.311111	0.0277778	0.00555556	0.00555556	0	0	0.0333333	0.00555556	0	0.0944444	0.05	0.0166667
yncD	JW1446	Same as control	Same as control	17.4183	6.32641	0.370629	0.135338	0.0633803	0.034965	0	0	0.230769	0.0559441	0.048951	0.00699301	0.020979	0.00699301	0.0559441	0.013986	0.00699301	0.104895	0.048951	0.00699301
yneJ	JW1519	Same as control	Same as control	6.7873	7.42284	0.544747	0.241071	0.0853242	0.0661479	0.0077821	0.00389105	0.346304	0.0272374	0.0194553	0.0194553	0.0583658	0.0428016	0.0583658	0.0077821	0.00389105	0.116732	0.116732	0.0311284
	JW1616	Same as control	Same as control	9.97438	3.96397	0.478632	0.116071	0.0789474	0.0512821	0	0	0.247863	0.042735	0.017094	0.034188	0.042735	0.034188	0.042735	0	0	0.136752	0.025641	0.025641
ydiT	JW1690	Above SPE lim	Same as control	25.1909	4.63925	0.461538	0.166667	0.0833333	0.0576923	0.0192308	0	0.269231	0.0384615	0	0	0.0384615	0.0384615	0	0.0384615	0.0192308	0.173077	0.0769231	0.0384615
yeaE	JW1770	Same as control	Same as control	1.60005	7.01094	0.0434783	0.0163043	0.00966184	0	0	0	0.0108696	0.0108696	0	0	0	0.00543478	0	0	0	0.0326087	0.00543478	0.00543478
hlpA	JW0173	Same as control	Same as control	14.1289	2.07997	0.453488	0.0888889	0.0291262	0.162791	0.0348837	0	0.174419	0.0232558	0.0116279	0	0	0.0116279	0.0465116	0	0	0.116279	0.0348837	0.0116279
csgG	JW1020	Same as control	Same as control	7.75009	5.7869	0.485149	0.197674	0.0652174	0.168317	0.00990099	0	0.217822	0.019802	0	0.019802	0.039604	0.029703	0.00990099	0	0	0.118812	0.0990099	0.029703
yfgC	JW2479	Same as control	Same as control	4.73062	2.05304	0.402985	0.0909091	0.0258621	0.0223881	0.00746269	0	0.276119	0.0373134	0.0149254	0.00746269	0.00746269	0	0.0223881	0.0149254	0.00746269	0.11194	0.0373134	0
ycfN	JW1092	Above T2 lim	Above T2 lim	11.4653	17.1912	0.485075	0.241935	0.0921986	0.0223881	0	0	0.208955	0.0149254	0	0.0298507	0.0447761	0.0671642	0.0671642	0.0149254	0	0.201493	0.156716	0.0298507
uvrD	JW3786	Above both lims	Above both lims	61.7915	16.5559	0.825	0.239583	0.0675241	0.206818	0.0590909	0.00909091	0.147727	0.0136364	0.00227273	0	0.0159091	0.00681818	0.00681818	0	0	0.488636	0.0681818	0.0295455
zitB	JW0735	Same as control	Same as control	5.77246	1.22675	0.375723	0.121212	0.0218978	0.0635838	0	0	0.16763	0.0462428	0.017341	0.0115607	0.0115607	0	0.017341	0.0115607	0.00578035	0.138728	0.0404624	0
	JW0965	Same as control	Same as control	8.70752	4.63079	0.584158	0.173913	0.0540541	0.168317	0	0	0.336634	0.00990099	0.00990099	0.00990099	0	0.00990099	0	0	0	0.108911	0.108911	0.019802
	JW1482	Above T2 lim	Same as control	11.0601	12.4722	0.382979	0.142857	0.114583	0.0744681	0	0	0.191489	0.0106383	0.0106383	0.0319149	0.0638298	0.0638298	0	0.0106383	0.0106383	0.106383	0.0531915	0.0319149
ydfH	JW1533	Same as control	Same as control	2.14435	0.233777	0.346154	0.0847458	0.0338983	0.0692308	0.00769231	0	0.176923	0.0153846	0.0153846	0.00769231	0.0230769	0.00769231	0.00769231	0.00769231	0	0.115385	0.0384615	0.00769231
ydhF	JW1639	Same as control	Same as control	15.8537	3.31401	0.44898	0.12	0.0555556	0.0306122	0	0	0.22449	0.0408163	0.0102041	0	0	0	0.0714286	0.0102041	0.0204082	0.193878	0.0714286	0.0204082
spy	JW1732	Same as control	Same as control	9.79372	5.7933	0.347458	0.198529	0.0724638	0.0677966	0.00847458	0	0.0932203	0.059322	0.0338983	0.0169492	0.0508475	0.0254237	0.00847458	0.00847458	0.00847458	0.177966	0.110169	0.0254237
yeaM	JW1779	Same as control	Same as control	4.07033	2.03739	0.551471	0.135593	0.0546875	0.125	0.00735294	0	0.272059	0.0147059	0.00735294	0	0.0367647	0.0294118	0.0147059	0.00735294	0	0.176471	0.0588235	0.0147059
	JW0189	Above T2 lim	Above T2 lim	14.7516	22.0834	0.523077	0.130081	0.026087	0.0461538	0.0230769	0.00769231	0.3	0.0461538	0	0.0538462	0.0307692	0.0153846	0.1	0.0153846	0	0.107692	0.0307692	0
csgF	JW1021	Same as control	Same as control	12.7859	4.122	0.467005	0.177665	0.0738916	0.101523	0.0101523	0	0.22335	0.035533	0.0406091	0.0152284	0.0456853	0.0152284	0.0203046	0	0.0152284	0.142132	0.0862944	0.0203046
yfjT	JW2618	Same as control	Same as control	18.5043	4.05251	0.236025	0.124138	0.0408163	0.0248447	0	0	0.0807453	0.0496894	0.00621118	0.0124224	0.0248447	0.00621118	0.0186335	0.0248447	0.0248447	0.111801	0.0372671	0.0124224
dksA	JW0141	Same as control	Same as control	5.92629	2.16187	0.434211	0.115183	0.0292887	0.0394737	0	0	0.289474	0.0131579	0.00657895	0	0.0197368	0.0328947	0.0131579	0	0.00657895	0.111842	0.111842	0.00657895
rnb	JW1279	Same as control	Same as control	4.64154	3.07379	0.523333	0.0940171	0.0155642	0.04	0.0233333	0	0.366667	0.0233333	0.00666667	0	0.01	0	0.03	0.00333333	0	0.12	0.0166667	0.00666667
nfsA	JW0835	Same as control	Same as control	4.00932	1.01309	0.383838	0.0897436	0.0204082	0.0707071	0.00505051	0.00505051	0.191919	0.020202	0.00505051	0	0.010101	0.00505051	0	0.00505051	0	0.136364	0.0353535	0.00505051
ymcA	JW0967	Above T2 lim	Above T2 lim	8.72616	25.9942	0.380597	0.208333	0.125	0.0298507	0	0	0.0820896	0	0.00746269	0.0373134	0.0746269	0.0671642	0.00746269	0.00746269	0.00746269	0.231343	0.104478	0.0373134
ydeS	JW1498	Same as control	Same as control	8.83085	3.68898	0.335878	0.0982143	0.0703125	0.0152672	0	0	0.183206	0.0381679	0.0305344	0.0152672	0.0152672	0.0305344	0.0305344	0.0152672	0.0152672	0.122137	0.0305344	0.00763359
ydfI	JW1535	Same as control	Same as control	8.88429	2.31248	0.394366	0.148438	0.0875912	0.112676	0	0	0.15493	0.028169	0.0211268	0.00704225	0.028169	0.0352113	0.0352113	0	0	0.112676	0.0774648	0.028169
	JW1641	Same as control	Same as control	2.05352	0.461992	0.339623	0.11039	0.0451613	0.0691824	0.00628931	0	0.144654	0.0251572	0.0125786	0.0188679	0.0188679	0.0125786	0.0125786	0.0125786	0	0.138365	0.0503145	0.0188679
ydjX	JW1739	Same as control	Same as control	10.2329	1.62668	0.521368	0.141176	0.049505	0.188034	0.00854701	0	0.264957	0.025641	0.017094	0	0.00854701	0.017094	0	0	0	0.102564	0.0598291	0.00854701
yebF	JW1836	Same as control	Same as control	5.33222	9.17133	0.505495	0.175676	0.0484848	0.0549451	0.010989	0	0.335165	0.0549451	0.010989	0.0164835	0.0494505	0.021978	0.0549451	0.0274725	0	0.10989	0.032967	0.010989
sfmD	JW0521	Same as control	Same as control	16.0658	3.95085	0.451923	0.11	0.0190476	0.0288462	0	0	0.278846	0.0673077	0.00961538	0	0	0	0.00961538	0.0288462	0	0.153846	0.0384615	0.00961538
hslJ	JW1374	Same as control	Same as control	7.5197	1.87038	0.584795	0.177305	0.0728477	0.0818713	0.00584795	0	0.403509	0.0467836	0.0175439	0.00584795	0.0233918	0.0175439	0.0175439	0	0.00584795	0.0994152	0.0701754	0.0233918
pepP	JW2876	Same as control	Same as control	7.99893	1.43497	0.492857	0.0894309	0.0325203	0.0785714	0.00714286	0.00714286	0.257143	0.0285714	0	0.00714286	0.00714286	0	0.0357143	0	0	0.164286	0.0357143	0.0214286
hscB	JW2511	Same as control	Same as control	18.4156	6.02164	0.581395	0.282258	0.0201342	0.0775194	0.0232558	0	0.379845	0.0232558	0.00775194	0.0155039	0.0310078	0.0155039	0.0155039	0.00775194	0.00775194	0.131783	0.20155	0
ybiC	JW0786	Same as control	Same as control	1.27648	0.939647	0.414013	0.0648649	0.0238612	0.0721868	0.00212314	0.00212314	0.237792	0.0169851	0.00636943	0.00212314	0.0169851	0.00212314	0.0169851	0.00212314	0.00212314	0.112527	0.0127389	0.0127389
macA	JW0862	Same as control	Same as control	6.48486	4.71877	0.637011	0.148325	0.0179856	0.181495	0.00711744	0	0.259786	0.0213523	0.00355872	0.00711744	0.0106762	0.00711744	0.00355872	0.00355872	0.00711744	0.241993	0.0711744	0.00355872
ymcC	JW0969	Same as control	Same as control	5.0389	0.898534	0.319328	0.0982143	0.025641	0.0588235	0.00840336	0	0.159664	0.0252101	0.00840336	0	0.0168067	0.00840336	0.00840336	0.0168067	0.00840336	0.117647	0.0336134	0
ydeW	JW1505	Same as control	Same as control	1.53769	1.15803	0.422311	0.0833333	0.0180995	0.063745	0.00398406	0	0.262948	0.0318725	0.00398406	0.00398406	0.00796813	0	0.0239044	0	0.00398406	0.119522	0.0278884	0.00796813
ydfQ	JW1546	Same as control	Same as control	20.8595	6.97697	0.399038	0.0876289	0.0507614	0.0673077	0.0144231	0.0144231	0.211538	0.0288462	0.0240385	0.00480769	0.00480769	0	0.0192308	0	0.00480769	0.129808	0.0336538	0.00480769
ydhP	JW1649	Same as control	Same as control	4.77517	0.716808	0.333333	0.116788	0.0137931	0.0754717	0	0	0.144654	0.0440252	0.00628931	0.0125786	0.0125786	0	0.0125786	0	0	0.113208	0.0440252	0.00628931
ydjZ	JW1741	Above T2 lim	Above T2 lim	9.71977	19.3925	0.592308	0.305344	0.0902778	0.0307692	0.0153846	0	0.307692	0.0307692	0.00769231	0.0230769	0.0384615	0.0538462	0.0538462	0.0153846	0.0153846	0.223077	0.223077	0.0384615
yedS	JW1949	Same as control	Same as control	8.26743	0.429213	0.401316	0.0797546	0.0294118	0	0	0	0.164474	0.0263158	0.00657895	0.00657895	0.00657895	0.00657895	0.0131579	0.0131579	0	0.230263	0.0526316	0.0197368
nfrA	JW0557	Same as control	Same as control	3.94123	1.70505	0.350515	0.0582524	0.00917431	0.0515464	0	0	0.103093	0.0206186	0	0.0103093	0	0	0	0	0	0.195876	0.0412371	0.0103093
ydiJ	JW1677	Same as control	Same as control	12.3252	5.24477	0.408654	0.135678	0.0319149	0.0240385	0.0144231	0	0.245192	0.0528846	0.0144231	0.0432692	0.00480769	0.0144231	0.0528846	0.00961538	0	0.100962	0.0625	0
	JW3003	Same as control	Same as control	3.73634	1.42561	0.395	0.0860215	0.0388889	0.065	0.005	0.005	0.14	0.025	0.01	0.005	0.005	0	0.015	0.005	0.005	0.19	0.04	0.02
tig	JW0426	Same as control	Same as control	2.23146	0.68948	0.410909	0.0917431	0.041841	0.0218182	0.00363636	0	0.250909	0.0181818	0.0109091	0	0.0109091	0.00727273	0.0254545	0.00363636	0.00363636	0.149091	0.04	0.0181818
yiaK	JW3547	Same as control	Same as control	2.76194	1.88106	0.253425	0.0763889	0.0292398	0.0342466	0.0136986	0	0.136986	0.0273973	0.0136986	0	0.00684932	0.0136986	0.00684932	0.00684932	0.00684932	0.0958904	0.0205479	0.00684932
macB	JW0863	Same as control	Same as control	7.44878	0.908002	0.423077	0.0858896	0.04	0.10989	0.00549451	0	0.208791	0.010989	0.00549451	0.00549451	0.021978	0.00549451	0.0164835	0	0	0.115385	0.0384615	0.0384615
ychF	JW1194	Same as control	Same as control	14.6779	2.33726	0.403614	0.103448	0.0251572	0.0421687	0.0240964	0.0060241	0.192771	0.0180723	0.0120482	0.0421687	0.0240964	0	0.0120482	0	0	0.144578	0.0301205	0.0060241
lsrC	JW1507	Same as control	Same as control	4.08145	1.4849	0.315476	0.0704225	0.0166667	0.077381	0.00595238	0	0.119048	0.0238095	0.0119048	0.00595238	0.0238095	0.00595238	0.00595238	0.0119048	0.00595238	0.113095	0.00595238	0
flxA	JW1558	Same as control	Same as control	4.163	1.6435	0.368821	0.0430108	0.0132013	0.0380228	0.00380228	0	0.110266	0.00380228	0.00380228	0.0152091	0.00380228	0.00380228	0.0114068	0	0	0.205323	0.0190114	0.00760456
sufC	JW1672	Same as control	Same as control	4.87821	0.801453	0.391941	0.0766129	0.0455927	0.0695971	0.003663	0.003663	0.175824	0.00732601	0.018315	0.010989	0.003663	0.021978	0.00732601	0	0	0.14652	0.0549451	0.010989
	JW1746	Same as control	Same as control	5.04653	0.901622	0.344156	0.0714286	0.02	0.0974026	0	0	0.149351	0.012987	0.00649351	0.012987	0.012987	0.00649351	0.012987	0.0194805	0	0.0974026	0.038961	0.00649351
	JW1959	Same as control	Same as control	3.92911	0.297545	0.405844	0.093633	0.0304709	0.0746753	0.00649351	0.00324675	0.185065	0.0227273	0.0162338	0.00324675	0.025974	0.00974026	0.00649351	0.00324675	0	0.162338	0.025974	0.00649351
ybiP	JW0800	Same as control	Same as control	4.15155	1.84339	0.491935	0.164021	0.0469484	0.0282258	0.00403226	0	0.28629	0.00403226	0.00806452	0.00806452	0.0362903	0.016129	0.0282258	0.00806452	0	0.173387	0.0806452	0.016129
yodA	JW1956	Same as control	Same as control	3.64793	1.42553	0.303371	0.0457143	0.0225225	0.0393258	0	0	0.134831	0.0280899	0.011236	0.0168539	0.00561798	0.0168539	0.00561798	0.00561798	0.00561798	0.123596	0.011236	0
yhcD	JW3183	Same as control	Same as control	4.48207	1.77064	0.504348	0.117021	0.0373832	0.147826	0.00869565	0	0.165217	0.00869565	0.00869565	0.0173913	0.0173913	0.00869565	0.0173913	0	0	0.191304	0.0608696	0.0173913
tar	JW1875	Same as control	Same as control	8.88016	1.36497	0.294416	0.0391061	0.0199005	0.0609137	0	0	0.106599	0	0.00507614	0.0101523	0.0152284	0.00507614	0.0101523	0.00507614	0.0152284	0.152284	0.0203046	0
allD	JW0505	Same as control	Same as control	1.83605	0.611521	0.31405	0.0724234	0.02407	0.0633609	0.00275482	0	0.170799	0.0137741	0	0.00550964	0.0165289	0.0137741	0.0247934	0.00275482	0.00550964	0.0936639	0.0385675	0.0165289
modE	JW0744	Same as control	Same as control	5.30647	0.453314	0.257627	0.0642857	0.0408719	0.0372881	0.00677966	0	0.115254	0.0271186	0.0101695	0.00338983	0.00677966	0.020339	0.0237288	0.00338983	0.00338983	0.105085	0.020339	0.020339
focA	JW0887	Same as control	Same as control	2.65836	2.1787	0.197333	0.05	0.00796813	0.0586667	0	0	0.0453333	0.024	0.00266667	0.0133333	0.0133333	0	0.00266667	0	0	0.0826667	0.016	0.008
potC	JW1110	Same as control	Same as control	8.31625	6.86242	0.511312	0.127072	0.0219298	0.104072	0.00904977	0	0.316742	0.0361991	0.00452489	0.0135747	0.00452489	0	0.0271493	0	0	0.113122	0.0542986	0.0180995
sapC	JW1285	Same as control	Same as control	8.06994	1.5168	0.437086	0.0987124	0.0421941	0.00993377	0.00331126	0	0.192053	0.00662252	0.00993377	0.0165563	0.00993377	0.0198675	0.0165563	0.00331126	0.00331126	0.215232	0.0529801	0
ydeA	JW1521	Same as control	Same as control	2.54499	1.2741	0.430328	0.114286	0.0288066	0.0532787	0	0	0.213115	0.0204918	0.00819672	0.0122951	0.0245902	0.00819672	0.0122951	0.00819672	0.00409836	0.155738	0.0532787	0.0122951
chbC	JW1726	Same as control	Same as control	0.41792	3.23262	0.156156	0.053125	0.0207792	0.027027	0	0	0.045045	0.018018	0.00600601	0.021021	0.015015	0.00900901	0.003003	0.003003	0	0.0630631	0.015015	0.00900901
araG	JW1888	Same as control	Same as control	8.51724	4.55922	0.438312	0.127753	0.0474308	0.0811688	0.0162338	0	0.230519	0.0454545	0.0194805	0.00324675	0.00324675	0.00324675	0.00649351	0.00324675	0	0.136364	0.0292208	0.0162338
yehX	JW2117	Same as control	Same as control	3.35441	2.42285	0.371308	0.0640394	0.0235849	0.0759494	0.00843882	0	0.122363	0.0168776	0.00421941	0.00843882	0	0	0.00421941	0	0	0.168776	0.0295359	0.0168776
pstA	JW3704	Same as control	Same as control	11.316	1.55119	0.311404	0.076087	0.0698925	0.0175439	0.0131579	0	0.140351	0.00877193	0.0131579	0	0.0131579	0.0175439	0	0	0	0.157895	0.0263158	0.0263158
sbp	JW3888	Same as control	Same as control	2.55159	0.556668	0.305164	0.0572917	0.0379147	0.0516432	0	0	0.126761	0.028169	0.00938967	0.00938967	0.00469484	0.00938967	0.0140845	0	0	0.117371	0.0187793	0.0187793
modB	JW0747	Same as control	Same as control	19.5641	5.34547	0.209677	0.0909091	0.0746269	0.0483871	0	0.00403226	0.0846774	0.0120968	0.00403226	0.00403226	0.016129	0	0	0.00403226	0	0.0927419	0.0604839	0.0725806
cmr	JW0826	Same as control	Same as control	6.90664	0.65842	0.267081	0.0884354	0.0545455	0.0434783	0.00621118	0.00621118	0.0807453	0.0124224	0.0124224	0.0124224	0.0186335	0.00621118	0.0186335	0	0.00621118	0.130435	0.0434783	0.0248447
ssuB	JW0916	Same as control	Same as control	5.81305	2.17662	0.241935	0.0866142	0.0530303	0.016129	0.00806452	0	0.112903	0.0403226	0.016129	0	0	0.00806452	0.00806452	0.00806452	0	0.112903	0.0403226	0.0322581
potA	JW1112	Same as control	Same as control	9.8817	1.75709	0.336134	0.108333	0.0672269	0.0336134	0	0	0.226891	0.0420168	0.0252101	0.0252101	0.0252101	0.0252101	0.0168067	0	0	0.0672269	0.0420168	0.0168067
sapB	JW1286	Same as control	Same as control	13.8047	4.47225	0.528139	0.116279	0.0561224	0.017316	0	0	0.359307	0.017316	0.004329	0.017316	0.021645	0.021645	0.017316	0	0	0.12987	0.0692641	0.021645
ddpF	JW1478	Same as control	Same as control	3.13066	2.19929	0.325581	0.0912698	0.0407407	0.0387597	0	0	0.124031	0.0116279	0.00387597	0.0310078	0.0155039	0.0155039	0.0116279	0.00775194	0.00387597	0.139535	0.0620155	0.0232558
ydgI	JW1597	Same as control	Same as control	6.19143	1.77092	0.364865	0.0824742	0.0411392	0.0472973	0.00675676	0	0.0945946	0.027027	0.00675676	0.00675676	0.0135135	0.0135135	0.00337838	0	0.0101351	0.22973	0.0371622	0.0168919
chbB	JW1727	Same as control	Same as control	16.4842	4.86229	0.363636	0.12963	0.0630631	0.0909091	0.0181818	0	0.2	0.0454545	0.0272727	0	0	0.00909091	0.00909091	0.0181818	0	0.0909091	0.0636364	0.0272727
mglC	JW2135	Same as control	Same as control	6.39386	1.32549	0.253482	0.077381	0.0219178	0.0306407	0.00557103	0	0.0947075	0.0167131	0.0111421	0.0222841	0.0167131	0.00278552	0.0222841	0.0139276	0.00835655	0.111421	0.0278552	0.00835655
pstC	JW3705	Same as control	Same as control	3.44605	0.496466	0.342222	0.0959596	0.025974	0.0355556	0	0	0.155556	0.0355556	0.00444444	0.00888889	0.0177778	0.0177778	0.00444444	0.00444444	0	0.142222	0.0311111	0.00444444
glpF	JW3898	Same as control	Same as control	2.00984	2.31803	0.331034	0.0564516	0.00664452	0.062069	0	0	0.141379	0.0172414	0.00344828	0	0.00689655	0.00344828	0.00689655	0.00344828	0.00344828	0.141379	0.0241379	0
modC	JW0748	Same as control	Same as control	2.31665	0.275975	0.332061	0.0765766	0.0384615	0.0305344	0	0	0.167939	0.0152672	0.0114504	0.00763359	0.0114504	0.0114504	0.00763359	0.00763359	0.00381679	0.129771	0.0343511	0.0114504
potF	JW0838	Same as control	Same as control	3.3164	3.07985	0.411765	0.147186	0.0474138	0.054902	0.0117647	0.00392157	0.203922	0.0509804	0.00784314	0.0117647	0.0196078	0.0117647	0.0196078	0.00784314	0	0.145098	0.0509804	0.0196078
uup	JW0932	Above both lims	Above T2 lim	21.5392	15.9798	0.503937	0.219512	0.097561	0.0787402	0	0	0.283465	0.0708661	0.00787402	0.00787402	0.015748	0.015748	0	0	0.00787402	0.15748	0.125984	0.0629921
nhaB	JW1175	Same as control	Same as control	12.4444	5.34058	0.472477	0.135417	0.0578947	0.0275229	0	0	0.279817	0.0137615	0	0.00917431	0.0183486	0.0366972	0.0137615	0.00917431	0	0.16055	0.0825688	0.0137615
sapA	JW1287	Same as control	Same as control	13.5263	9.7082	0.38992	0.100228	0.0377358	0.00795756	0.00265252	0	0.0318302	0.0159151	0.0106101	0.00530504	0.00795756	0.00265252	0	0	0	0.344828	0.0901857	0.0344828
ddpD	JW1479	Same as control	Same as control	6.9076	1.76673	0.31694	0.0837438	0.0287081	0.0382514	0.00546448	0	0.0819672	0.0273224	0.0218579	0.010929	0.00546448	0	0.010929	0.010929	0.010929	0.191257	0.0491803	0.00546448
malX	JW1613	Same as control	Same as control	2.04146	2.4544	0.254658	0.038961	0.00666667	0.0248447	0	0	0.142857	0.00621118	0.00621118	0.0124224	0.00621118	0	0	0	0	0.0745342	0.0248447	0
ydjE	JW1758	Same as control	Same as control	11.057	6.40888	0.434211	0.135294	0.0376344	0.0263158	0.00657895	0	0.0789474	0.0263158	0.0131579	0.00657895	0.0328947	0.0131579	0	0	0	0.328947	0.0855263	0.0197368
ftn	JW1893	Same as control	Same as control	6.63038	2.25617	0.426901	0.143713	0.0375	0.0643275	0.00584795	0	0.175439	0.0526316	0.0175439	0.0116959	0.0233918	0.00584795	0.00584795	0.0175439	0	0.175439	0.0526316	0.0116959
mglA	JW2136	Same as control	Same as control	17.699	5.72645	0.338129	0.134921	0.0393701	0.0863309	0.0215827	0	0.165468	0.028777	0	0.028777	0.0215827	0.0143885	0.0215827	0.0215827	0	0.107914	0.0503597	0.0215827
pstS	JW3706	Same as control	Same as control	7.39968	3.75648	0.363636	0.121212	0.0645161	0.0320856	0	0	0.235294	0.0374332	0.0106952	0.026738	0.026738	0.026738	0.026738	0.00534759	0	0.0695187	0.0427807	0.0160428
frwC	JW3921	Same as control	Same as control	2.32227	1.60741	0.34555	0.0697674	0.0268817	0.052356	0	0	0.0942408	0.0104712	0.0104712	0.0104712	0.0157068	0	0.0052356	0	0	0.204188	0.0366492	0.0157068
ybhL	JW0769	Same as control	Same as control	10.0114	2.61312	0.288618	0.0889831	0.0344828	0.101626	0.00813008	0	0.146341	0.0447154	0.0203252	0.00813008	0	0	0.0121951	0.00813008	0	0.0650407	0.0365854	0.0203252
potI	JW0841	Same as control	Same as control	3.08827	2.55781	0.316872	0.111111	0.0306513	0.0534979	0.00411523	0	0.139918	0.037037	0.0123457	0.0246914	0.037037	0.0123457	0.00411523	0.00411523	0	0.106996	0.0288066	0.00823045
yccA	JW0953	Same as control	Same as control	11.3779	8.97572	0.466667	0.179487	0.0817308	0.0777778	0.00555556	0	0.172222	0.0722222	0.0277778	0.0111111	0.0333333	0.0277778	0	0	0.00555556	0.227778	0.0888889	0.0388889
chaA	JW1207	Same as control	Same as control	13.0338	7.11161	0.257812	0.0416667	0.016	0.0234375	0	0	0.15625	0.0234375	0.0078125	0.0078125	0.0078125	0	0.0390625	0.0234375	0	0.0703125	0.0078125	0.0078125
ycjO	JW1304	Same as control	Same as control	1.97298	3.52055	0.374194	0.0866667	0.0318471	0.0580645	0	0	0.103226	0.0193548	0.00645161	0	0.00645161	0.00645161	0.00645161	0	0	0.219355	0.0580645	0.0193548
ddpC	JW1480	Same as control	Same as control	16.1204	1.2719	0.356164	0.0844156	0.0552147	0.00684932	0	0.00684932	0.0547945	0.0273973	0.0136986	0.00684932	0.0205479	0.0136986	0.00684932	0	0	0.287671	0.0410959	0.0273973
btuD	JW1699	Same as control	Same as control	10.9279	6.5695	0.504902	0.157576	0.0844156	0.0833333	0.00980392	0	0.284314	0.0294118	0.0245098	0.0147059	0.0245098	0.0196078	0.0392157	0.0196078	0.00980392	0.127451	0.0539216	0.0196078
manX	JW1806	Same as control	Same as control	14.4209	2.92885	0.349206	0.102941	0.0694444	0.0793651	0.015873	0	0.142857	0.015873	0.015873	0	0.015873	0.031746	0.015873	0	0	0.15873	0.0634921	0.031746
tyrP	JW1895	Same as control	Same as control	2.10503	6.46738	0.430622	0.127551	0.0601852	0.0334928	0	0	0.148325	0.0191388	0.00956938	0.0143541	0.0143541	0.0191388	0.00478469	0.00478469	0.00478469	0.239234	0.0861244	0.0287081
mglB	JW2137	Same as control	Same as control	4.40617	1.40739	0.327103	0.0740741	0.0107527	0.046729	0	0	0.0654206	0.0280374	0	0.00934579	0.00934579	0	0	0	0	0.205607	0.0186916	0.00934579
	JW3727	Same as control	Same as control	2.24222	1.02248	0.283333	0.0689655	0.0372881	0.05	0.00333333	0	0.153333	0.03	0.0133333	0.00333333	0.01	0.00666667	0.01	0	0.00333333	0.09	0.0166667	0.0166667
frwB	JW3922	Same as control	Same as control	0.936845	2.79713	0.284848	0.0441176	0.00657895	0.0424242	0	0	0.115152	0.0181818	0.00606061	0.00606061	0	0	0	0	0	0.127273	0.0181818	0
glnQ	JW0794	Same as control	Same as control	7.84734	0.919014	0.272727	0.0698925	0.0386473	0.0757576	0	0	0.0707071	0.030303	0.020202	0.00505051	0.0151515	0.010101	0.00505051	0.0151515	0	0.131313	0.0151515	0.010101
putP	JW1001	Same as control	Same as control	5.13481	0.186527	0.354839	0.0955882	0.0479452	0.0516129	0	0	0.16129	0.0322581	0.0258065	0.0193548	0.0193548	0.00645161	0.0193548	0	0	0.122581	0.0322581	0.0129032
chaB	JW1208	Above both lims	Above both lims	37.5128	25.2721	0.246154	0.16	0.116279	0.0461538	0	0.0153846	0.123077	0.0769231	0.0769231	0.0307692	0.0461538	0.0153846	0.0153846	0	0.0153846	0.0769231	0.0615385	0.0615385
ddpB	JW1481	Same as control	Same as control	13.631	3.73561	0.248	0.0526316	0.0608696	0.04	0	0	0.064	0.008	0.032	0.024	0.008	0.008	0.016	0	0.016	0.112	0.032	0.016
btuE	JW1700	Same as control	Same as control	7.63332	4.04822	0.376426	0.124555	0.0359477	0.0190114	0	0	0.0646388	0.0304183	0.00760456	0.0152091	0.0114068	0.00760456	0.00760456	0.00380228	0.00380228	0.273764	0.0874525	0.026616
manZ	JW1808	Same as control	Same as control	4.90798	5.12774	0.338542	0.0769231	0.0119048	0.0364583	0.00520833	0	0.166667	0.0260417	0	0.0208333	0.015625	0.0104167	0.0416667	0.00520833	0	0.125	0.0208333	0
yecS	JW1903	Same as control	Same as control	2.91481	0.391068	0.338521	0.0661157	0.0443548	0.0272374	0.00389105	0	0.136187	0.0116732	0.0155642	0.0155642	0.0194553	0.0116732	0.0077821	0	0	0.163424	0.0272374	0.0155642
lysP	JW2143	Same as control	Same as control	12.8761	2.66539	0.256198	0.0350877	0.00552486	0.00826446	0	0.00826446	0.0743802	0.00826446	0.00826446	0.00826446	0.00826446	0	0	0	0	0.173554	0.0165289	0
rbsA	JW3728	Same as control	Same as control	10.1271	4.86551	0.391111	0.101942	0.0391304	0.0711111	0.00888889	0	0.226667	0.0488889	0.0355556	0.0177778	0.00888889	0	0.0222222	0.00444444	0.00888889	0.08	0.0222222	0.00444444
frwD	JW3925	Same as control	Same as control	3.70198	3.50568	0.238889	0.0319149	0.00938967	0.0222222	0	0	0.0277778	0.0111111	0.00555556	0	0	0.00555556	0	0	0	0.194444	0.0222222	0
glnP	JW0795	Same as control	Same as control	6.14157	3.40108	0.172185	0.0457516	0.00628931	0.0794702	0	0	0.0397351	0.013245	0	0	0	0	0	0	0	0.0596026	0.0331126	0.00662252
artQ	JW0846	Same as control	Same as control	8.16311	1.5136	0.234286	0.0898204	0.0108696	0.0742857	0.00571429	0.00571429	0.0857143	0.0228571	0.00571429	0.0114286	0.0171429	0	0.00571429	0.00571429	0	0.0857143	0.04	0
mdtG	JW1040	Same as control	Same as control	2.07166	1.54792	0.259259	0.0588235	0.0204082	0.0277778	0	0	0.0925926	0.0277778	0.00925926	0.0185185	0.00925926	0.00925926	0.00925926	0.00925926	0	0.12963	0.0185185	0
oppD	JW1238	Same as control	Same as control	20.7666	4.2109	0.282828	0.180952	0.0582524	0.010101	0.010101	0	0.0808081	0.040404	0.010101	0.020202	0.040404	0	0.030303	0	0	0.161616	0.10101	0.0505051
gadC	JW1487	Same as control	Same as control	6.58845	3.01521	0.295238	0.0614035	0.0254237	0.0285714	0	0	0.0666667	0.0190476	0.00952381	0.0380952	0.0190476	0.00952381	0.0285714	0	0	0.152381	0.0285714	0.00952381
btuC	JW1701	Above T2 lim	Same as control	11.4952	11.4759	0.488943	0.186352	0.0698324	0.022113	0.00982801	0.004914	0.226044	0.0687961	0.02457	0.00737101	0.014742	0.00982801	0.046683	0.022113	0.012285	0.218673	0.0786241	0.022113
	JW1846	Same as control	Same as control	10.0456	7.39116	0.52994	0.155477	0.0649351	0.0329341	0	0.00299401	0.281437	0.0239521	0.00898204	0.0329341	0.0269461	0.0269461	0.0359281	0.00898204	0	0.173653	0.0778443	0.0209581
shiA	JW1962	Same as control	Same as control	3.43274	2.5034	0.210526	0.0526316	0.027933	0.0157895	0	0	0.0421053	0.0157895	0.0105263	0.0315789	0.0105263	0.00526316	0	0	0	0.121053	0.0210526	0.0105263
glvG	JW3658	Same as control	Same as control	3.09669	1.06716	0.278539	0.0829016	0.0480349	0.0456621	0	0	0.109589	0.0182648	0.0136986	0.0228311	0.0136986	0.0228311	0.0136986	0	0.00456621	0.105023	0.0410959	0.0136986
rbsC	JW3729	Same as control	Same as control	7.902	2.08144	0.291803	0.0641509	0.0313589	0.0819672	0.00655738	0.00655738	0.131148	0.0196721	0.0163934	0.00983607	0.00983607	0.00327869	0.00327869	0.00327869	0	0.0983607	0.0196721	0.00655738
btuB	JW3938	Same as control	Same as control	9.77392	0.787556	0.383871	0.100649	0.048	0.0419355	0.00322581	0	0.125806	0.0322581	0.0193548	0.00967742	0.016129	0.0290323	0	0.016129	0.00645161	0.216129	0.0419355	0.00645161
glnH	JW0796	Same as control	Same as control	1.3657	1.93725	0.257426	0.0392157	0.0127119	0.029703	0	0	0.0742574	0.019802	0.0049505	0.0148515	0	0	0.0049505	0	0	0.138614	0.019802	0.00990099
artI	JW0847	Same as control	Same as control	3.03021	1.52205	0.213974	0.0666667	0.021978	0.0305677	0	0	0.0524017	0.0218341	0.0174672	0.0174672	0.0262009	0.00436681	0.00436681	0	0	0.113537	0.0174672	0.00436681
ptsG	JW1087	Same as control	Same as control	3.62764	3.12672	0.121622	0.068323	0.0408163	0	0	0	0.0202703	0.027027	0.00675676	0.00675676	0.0135135	0.00675676	0.00675676	0	0	0.0878378	0.0337838	0.027027
kch	JW1242	Same as control	Same as control	5.77997	1.29366	0.175676	0.0945946	0.025641	0.027027	0	0	0.0540541	0.027027	0.0135135	0.0135135	0.0135135	0	0	0.0135135	0	0.0810811	0.0540541	0.0135135
trkG	JW1358	Same as control	Same as control	12.1182	6.93633	0.356322	0.156627	0.045977	0.0229885	0	0	0.0689655	0.0229885	0.0114943	0.0229885	0.0574713	0.0229885	0.0229885	0.0114943	0.0114943	0.218391	0.0689655	0.0114943
yddB	JW1490	Same as control	Same as control	6.68785	1.33424	0.293814	0.0815217	0.0197044	0.0670103	0.00515464	0.00515464	0.123711	0.0309278	0	0.0154639	0.0154639	0.0154639	0.00515464	0.00515464	0.00515464	0.108247	0.0206186	0
ydjN	JW1718	Above SPE lim	Same as control	25.335	6.30362	0.234234	0.09375	0.0102041	0.036036	0.018018	0.00900901	0.0990991	0.00900901	0	0	0.036036	0	0.00900901	0.018018	0	0.117117	0.00900901	0
znuC	JW1847	Same as control	Same as control	7.20741	4.28525	0.180851	0.0309278	0.0333333	0.0106383	0	0	0.0851064	0.0212766	0.0319149	0.0106383	0.0106383	0	0.0212766	0	0	0.0744681	0	0
gatC	JW2076	Same as control	Same as control	4.91409	2.82914	0.234973	0.0271739	0.0217391	0.0382514	0	0	0.0437158	0	0.00546448	0.0327869	0.00546448	0.00546448	0	0	0	0.125683	0.0218579	0.010929
glvB	JW3659	Same as control	Same as control	3.59947	2.21291	0.181481	0.0592593	0.0131579	0.0296296	0	0.0037037	0.0592593	0.0148148	0.0111111	0.00740741	0.00740741	0	0	0	0	0.1	0.037037	0
corA	JW3789	Same as control	Same as control	3.73562	2.6472	0.294964	0.0458015	0.00729927	0.0215827	0	0	0.0791367	0	0	0	0.0143885	0.00719424	0.00719424	0	0	0.194245	0.028777	0
xylE	JW3991	Same as control	Same as control	4.12097	0.508464	0.241935	0.0655738	0.0300429	0.0645161	0	0	0.0698925	0.0322581	0.0107527	0.016129	0.016129	0.0107527	0.0107527	0	0.00537634	0.0967742	0.016129	0.016129
ybiT	JW0804	Same as control	Same as control	3.30847	5.70585	0.115385	0.0416667	0.00917431	0	0	0	0.0480769	0.0192308	0	0.00961538	0.0192308	0	0.00961538	0.00961538	0	0.0480769	0	0.00961538
artP	JW0848	Same as control	Same as control	3.13719	4.63058	0.195021	0.0843882	0.0364964	0.0207469	0	0	0.0290456	0.00414938	0	0.0124481	0.0207469	0.0248963	0	0.00414938	0.00414938	0.136929	0.0580913	0.0124481
potD	JW1109	Same as control	Same as control	2.15818	2.04639	0.22695	0.0514706	0.0129032	0.0425532	0	0	0.0567376	0.0212766	0.0070922	0.0070922	0	0	0	0.0070922	0	0.120567	0.0283688	0.0070922
sapD	JW1284	Above T2 lim	Above T2 lim	9.22423	29.1698	0.450867	0.193548	0.06875	0.0404624	0	0	0.196532	0.00578035	0.00578035	0.0578035	0.0693642	0.0346821	0.0346821	0.00578035	0.00578035	0.16185	0.0982659	0.0231214
ydcT	JW1436	Same as control	Same as control	3.49237	1.18323	0.246154	0.0833333	0.0145985	0.0615385	0	0	0.1	0.0307692	0.00769231	0.00769231	0.0230769	0	0.0153846	0	0	0.1	0.0230769	0.00769231
ego	JW1506	Above SPE lim	Same as control	24.5612	4.02711	0.264151	0.136842	0.0294118	0	0	0	0.113208	0.0377358	0.00943396	0.0188679	0.0471698	0.00943396	0.0283019	0.0188679	0.0188679	0.132075	0.0377358	0.00943396
chbA	JW1725	Same as control	Same as control	14.5101	8.5836	0.277778	0.108108	0.0875	0.0416667	0.0138889	0	0.111111	0.0138889	0.0138889	0.0277778	0.0416667	0.0416667	0.0277778	0.0138889	0	0.0972222	0.0416667	0.0416667
znuB	JW1848	Same as control	Same as control	4.20438	1.03844	0.251748	0.0671642	0.015625	0.0699301	0.00699301	0	0.0839161	0.013986	0.00699301	0.013986	0.00699301	0.00699301	0	0	0	0.0979021	0.034965	0
yegT	JW2085	Same as control	Same as control	4.50843	1.14264	0.25	0.0632911	0.0229885	0.0245902	0.00819672	0	0.106557	0.0245902	0.00819672	0.0163934	0.00409836	0	0.0122951	0.00409836	0.00819672	0.102459	0.0286885	0.00819672
bglF	JW3700	Same as control	Same as control	3.93318	6.11483	0.165394	0.0647482	0.0273684	0.0254453	0.00254453	0	0.0941476	0.0508906	0.0229008	0	0.00508906	0.00254453	0.00763359	0.0101781	0.00254453	0.043257	0.0101781	0.00763359
rhaT	JW3878	Same as control	Same as control	11.1753	4.7254	0.20614	0.0515021	0.0428016	0.0570175	0.00877193	0.00877193	0.0877193	0.0131579	0.0175439	0	0.00438596	0.00877193	0.0131579	0.00438596	0.00877193	0.0833333	0.0263158	0.00877193
malG	JW3992	Same as control	Same as control	6.22104	5.51379	0.233533	0.0662252	0	0.0479042	0.00598802	0	0.0898204	0.0239521	0	0.0359281	0.00598802	0	0.0239521	0.00598802	0	0.0538922	0.0239521	0
malF	JW3993	Same as control	Same as control	2.77677	2.09451	0.340845	0.063197	0.00980392	0.0816901	0.0084507	0.0028169	0.191549	0.0169014	0.0056338	0.0028169	0.0112676	0	0.0084507	0.0056338	0	0.0816901	0.0140845	0
proP	JW4072	Same as control	Same as control	6.1984	2.3465	0.364865	0.0413223	0.0215827	0.101351	0	0	0.155405	0.0135135	0.00675676	0.0202703	0.0202703	0.00675676	0.0405405	0.0135135	0	0.0743243	0	0.00675676
fecE	JW4247	Same as control	Same as control	0.754921	1.91078	0.272109	0.0454545	0.02	0.0408163	0	0	0.122449	0.00680272	0.00680272	0	0	0	0.00680272	0.00680272	0	0.102041	0.0272109	0.00680272
prfH	JW0226	Same as control	Same as control	2.98751	1.67309	0.295699	0.0555556	0.0187793	0.016129	0	0	0.177419	0.016129	0	0.0215054	0.0215054	0.0107527	0.0322581	0.0107527	0.00537634	0.0806452	0.0107527	0.00537634
rimJ	JW1053	Above both lims	Above T2 lim	29.747	17.0324	0.571429	0.238372	0.048913	0.0310559	0	0	0.42236	0.0372671	0	0.0310559	0.0621118	0.0248447	0.118012	0.0186335	0.00621118	0.0869565	0.149068	0.0248447
rplY	JW2173	Same as control	Same as control	2.33247	0.771915	0.286432	0.0509554	0.0234742	0.0653266	0.00502513	0	0.135678	0.0201005	0.00502513	0.00502513	0.00502513	0.0100503	0.00502513	0.00502513	0	0.080402	0.0150754	0.0100503
hyfH	JW2473	Same as control	Same as control	1.6954	1.61235	0.317073	0.0608108	0	0.0365854	0	0	0.195122	0.00609756	0	0	0.0121951	0	0.0182927	0.00609756	0	0.097561	0.0304878	0
dsdX	JW2362	Same as control	Same as control	8.03265	1.66874	0.417722	0.0621762	0.0472103	0.0421941	0	0	0.227848	0	0.00421941	0.0126582	0.0126582	0.0337553	0.00843882	0.00843882	0	0.151899	0.0337553	0.00843882
cysA	JW2415	Same as control	Same as control	5.08782	0.310843	0.35814	0.0882353	0.0197044	0.0604651	0	0	0.167442	0.0325581	0.00465116	0.00465116	0.00465116	0.0139535	0.0139535	0.00930233	0.00930233	0.125581	0.0325581	0
yphE	JW2531	Same as control	Same as control	1.8212	1.77014	0.393939	0.0431655	0.00666667	0.0545455	0	0	0.175758	0.00606061	0.00606061	0.00606061	0.0121212	0	0.0121212	0.00606061	0	0.157576	0.0121212	0
sdaC	JW2767	Same as control	Same as control	2.40853	1.36313	0.245455	0.0625	0.0277778	0.0363636	0	0	0.127273	0.0272727	0.0181818	0.00909091	0	0.00909091	0.00909091	0.00909091	0	0.0727273	0.0272727	0
exbD	JW2973	Same as control	Same as control	5.1926	1.71635	0.357798	0	0.0248756	0.0137615	0	0	0.215596	0	0	0.00917431	0	0.00917431	0.00917431	0	0	0.12844	0	0.0137615
malE	JW3994	Same as control	Same as control	3.37632	0.914772	0.391185	0.0541516	0.0257732	0.0936639	0.00275482	0	0.198347	0.0165289	0.00826446	0.00826446	0.00550964	0.00826446	0.0110193	0.00275482	0	0.104683	0.0165289	0.0110193
melB	JW4081	Same as control	Same as control	1.29602	2.51328	0.188976	0.046729	0.00826446	0.0393701	0.00393701	0	0.0905512	0.019685	0	0.011811	0.00393701	0	0.011811	0.00393701	0	0.0551181	0.011811	0.00787402
fecC	JW4249	Same as control	Same as control	2.91549	0.799838	0.341176	0.0798122	0.0147783	0.027451	0	0	0.215686	0.0196078	0.00784314	0.0156863	0.0156863	0	0.0352941	0.0117647	0.00392157	0.0823529	0.0313725	0.00392157
queA	JW0395	Same as control	Same as control	3.77732	0.827024	0.252595	0.0944882	0.026616	0.0138408	0.00346021	0.00346021	0.0726644	0.017301	0.00692042	0.0276817	0.0207612	0	0.0103806	0.00346021	0.00346021	0.138408	0.0415225	0.0138408
rluC	JW1072	Same as control	Same as control	5.90213	0.717191	0.441667	0.0818182	0.0210526	0.05	0	0	0.258333	0.0166667	0	0.0333333	0	0	0.025	0.00833333	0	0.108333	0.0583333	0.0166667
yfbG	JW2249	Same as control	Same as control	1.48551	3.46725	0.183908	0.0235294	0	0.0114943	0	0	0.0689655	0.0114943	0	0	0	0	0.0229885	0	0	0.103448	0.0114943	0
	JW2474	Same as control	Same as control	6.16903	4.85468	0.548889	0.111399	0.0493506	0.0355556	0.00888889	0.00222222	0.34	0.0422222	0.0222222	0.0177778	0.00666667	0.00666667	0.0711111	0.0222222	0.00666667	0.142222	0.0288889	0.00888889
ypdD	JW2380	Above T2 lim	Above T2 lim	18.1259	18.6249	0.563107	0.151515	0.0425532	0.0485437	0.0291262	0.0194175	0.378641	0.0582524	0.0194175	0	0	0	0.0485437	0.038835	0	0.116505	0.0485437	0.00970874
cysU	JW2417	Same as control	Same as control	5.18589	0.835245	0.282158	0.055794	0.0299625	0.0580913	0.00414938	0	0.0746888	0.0165975	0.00829876	0.0207469	0.00414938	0.0248963	0.00829876	0	0.00414938	0.13278	0.0290456	0
gabP	JW2638	Same as control	Same as control	3.17999	1.524	0.38806	0.0679012	0.0114286	0.0547264	0.00497512	0	0.154229	0.0199005	0.00497512	0.00497512	0.00995025	0	0.0348259	0.0149254	0.00497512	0.164179	0.0149254	0
fucP	JW2772	Same as control	Same as control	6.8571	0.861378	0.4	0.0763889	0.04	0.0631579	0.00526316	0	0.263158	0.0105263	0	0.00526316	0.0105263	0.0157895	0	0	0	0.0736842	0.0315789	0.0210526
exbB	JW2974	Same as control	Same as control	0.637075	5.23897	0.104972	0.0117647	0.0025641	0.019337	0	0	0.0303867	0.00276243	0	0.00552486	0	0	0	0	0	0.0552486	0.00828729	0.00276243
malK	JW3995	Same as control	Same as control	3.79633	1.25305	0.393258	0.0866667	0.0121951	0.0280899	0.0168539	0	0.219101	0.0168539	0	0.00561798	0.00561798	0.00561798	0.0224719	0	0	0.151685	0.0337079	0.00561798
dcuB	JW4084	Same as control	Same as control	4.84669	1.40278	0.39834	0.106195	0.0282258	0.0622407	0	0	0.232365	0.0580913	0.0165975	0.0207469	0.00829876	0.00829876	0.0165975	0.0207469	0.00414938	0.103734	0.033195	0.00414938
tgt	JW0396	Same as control	Same as control	12.575	5.61417	0.536145	0.166667	0.0662651	0.0542169	0.0060241	0	0.319277	0.0361446	0.0060241	0.0301205	0.0180723	0.0301205	0.0843373	0.0240964	0.0060241	0.114458	0.0903614	0.0301205
rpmF	JW1075	Above both lims	Above T2 lim	30.272	26.2024	0.56962	0.253165	0.131579	0.0759494	0.0126582	0	0.316456	0.151899	0.0886076	0	0.0126582	0.0126582	0.0126582	0.0126582	0.0126582	0.177215	0.0759494	0.0253165
truA	JW2315	Same as control	Same as control	6.57748	3.98324	0.528571	0.15625	0.0625	0.114286	0.0142857	0	0.285714	0.0285714	0.0142857	0.0142857	0.0142857	0.0142857	0.0142857	0.0142857	0	0.142857	0.0714286	0.0285714
fruA	JW2154	Same as control	Same as control	1.78825	0.762692	0.38326	0.112195	0.0392157	0.0264317	0	0	0.185022	0.0220264	0.0176211	0.0176211	0.0132159	0.00881057	0.0132159	0.00881057	0.00440529	0.15859	0.061674	0.00881057
mntH	JW2388	Same as control	Same as control	3.49975	1.3513	0.404145	0.0981595	0.0308642	0.0880829	0	0	0.19171	0.0310881	0.0207254	0	0.0103627	0	0.0207254	0.0103627	0	0.145078	0.0414508	0.00518135
cysP	JW2418	Same as control	Same as control	1.91519	1.46563	0.216374	0.0606061	0.0122699	0.0409357	0	0	0.0935673	0.0175439	0.00584795	0.00584795	0.0116959	0	0.00584795	0.0116959	0	0.0935673	0.0175439	0.00584795
proV	JW2652	Same as control	Same as control	5.76982	1.27344	0.330935	0.104839	0.0143885	0.0647482	0	0	0.143885	0.0143885	0	0	0.0359712	0.00719424	0	0.00719424	0	0.151079	0.0431655	0.00719424
ptsP	JW2797	Same as control	Same as control	3.59683	0.598812	0.339869	0.118519	0.0141844	0.0326797	0	0	0.137255	0.0196078	0.00653595	0.00653595	0.0196078	0.00653595	0.0261438	0.00653595	0	0.150327	0.0653595	0
exuT	JW3064	Same as control	Same as control	0.443265	2.45226	0.272059	0.0267857	0	0.0367647	0	0	0.132353	0	0	0.00735294	0.00735294	0	0.0220588	0	0	0.0955882	0.0147059	0
gltP	JW4038	Above T2 lim	Same as control	16.1748	13.2722	0.236559	0.0886076	0.0813953	0.0107527	0	0	0.0107527	0	0	0.0537634	0.0107527	0.0215054	0	0	0	0.16129	0.0645161	0.0537634
cadB	JW4093	Same as control	Same as control	12.4772	3.18305	0.320388	0.119565	0.0537634	0.0485437	0	0	0.116505	0.0291262	0.0194175	0.0194175	0.0291262	0.0194175	0	0.00970874	0.0194175	0.15534	0.0485437	0.00970874
sgcA	JW4264	Same as control	Same as control	15.2571	2.46302	0.393204	0.109453	0.0454545	0.0194175	0	0	0.145631	0.0436893	0.0194175	0.0291262	0	0.00485437	0.0679612	0.0291262	0.0145631	0.165049	0.0436893	0.0145631
ppiB	JW0514	Same as control	Same as control	11.0354	4.76501	0.540323	0.125	0.0826446	0.0645161	0.016129	0	0.266129	0.0403226	0.016129	0.0322581	0.016129	0.0403226	0.0241935	0.00806452	0	0.193548	0.0483871	0.0241935
rimL	JW1423	Same as control	Same as control	1.81198	5.71748	0.0697674	0.0217391	0	0.00775194	0	0	0.00775194	0	0	0	0	0	0	0	0	0.0620155	0.0232558	0
hyfB	JW2467	Same as control	Same as control	2.82513	0.82684	0.311258	0.0923077	0.0075188	0.0529801	0	0	0.165563	0.0331126	0.00662252	0.00662252	0.013245	0	0.00662252	0	0	0.10596	0.0331126	0
fruB	JW2156	Same as control	Same as control	4.46303	2.8647	0.377358	0.157895	0.0700935	0.0566038	0.00943396	0.00471698	0.20283	0.0471698	0.0424528	0.00471698	0.0283019	0.0141509	0.0235849	0.0141509	0.00471698	0.122642	0.0613208	0.00943396
nupC	JW2389	Same as control	Same as control	9.44908	2.73676	0.234637	0.0652174	0.0520833	0.027933	0	0	0.0949721	0.0558659	0.027933	0.027933	0	0	0.00558659	0	0	0.0782123	0.0111732	0.027933
acrD	JW2454	Same as control	Same as control	6.8748	1.34331	0.4	0.102273	0.0543478	0.04	0.01	0	0.21	0.04	0.01	0.05	0.01	0.02	0.03	0.01	0.01	0.12	0.03	0.01
proW	JW2653	Above T2 lim	Above T2 lim	16.9454	28.5947	0.535211	0.175676	0.0275862	0.0140845	0	0	0.232394	0.0211268	0	0.105634	0.056338	0.0211268	0.0915493	0.0140845	0	0.169014	0.0985915	0.00704225
yqeG	JW2813	Same as control	Same as control	2.95264	2.25294	0.333333	0.0111111	0.0120482	0.0190476	0	0	0.171429	0	0	0	0.00952381	0	0.00952381	0	0	0.142857	0	0.00952381
kbaZ	JW3101	Same as control	Same as control	5.61549	1.4427	0.369231	0.0357143	0.0232558	0.1	0	0	0.176923	0.00769231	0.00769231	0.0230769	0.0153846	0.0153846	0.0230769	0.00769231	0	0.1	0.00769231	0
alsC	JW4047	Same as control	Same as control	7.78923	2.75042	0.331522	0.0448718	0.0121951	0.11413	0.00543478	0.00543478	0.157609	0.0271739	0.00543478	0.0163043	0	0	0.00543478	0	0	0.076087	0.00543478	0
cycA	JW4166	Same as control	Same as control	8.94542	1.6281	0.40625	0.137143	0.0277778	0.0208333	0	0	0.244792	0.0520833	0.015625	0.0104167	0.00520833	0.00520833	0.046875	0.0260417	0.00520833	0.125	0.0625	0
gntP	JW4284	Above T2 lim	Same as control	11.806	11.6035	0.26087	0.116788	0.032	0	0.00724638	0.00724638	0.152174	0.057971	0.0144928	0.0289855	0.00724638	0	0.0869565	0.0362319	0	0.0652174	0.0362319	0.00724638
rimK	JW0836	Above SPE lim	Above SPE lim	71.5291	6.53082	0.343284	0.179487	0.0857143	0.0597015	0.0447761	0.0298507	0.0597015	0.0298507	0.0298507	0.0597015	0.0298507	0.0149254	0.0149254	0	0	0.179104	0.104478	0.0149254
sra	JW5962	Same as control	Same as control	14.4313	8.93879	0.6	0.169355	0.0744681	0.174545	0.0145455	0	0.330909	0.0436364	0.0327273	0	0.0254545	0.0181818	0.0181818	0.00363636	0.00727273	0.145455	0.0690909	0.0254545
hyfD	JW2469	Same as control	Same as control	8.17723	3.8991	0.476744	0.142857	0.075	0.0465116	0.00581395	0	0.267442	0.0232558	0.0290698	0.0174419	0.0406977	0.0116279	0.00581395	0	0.00581395	0.151163	0.0523256	0.0290698
yojI	JW2199	Above T2 lim	Same as control	10.6455	10.5152	0.370787	0.178571	0.0897436	0.0898876	0	0	0.168539	0.0224719	0.0224719	0	0.0449438	0.0224719	0.011236	0	0.011236	0.11236	0.101124	0.0337079
cysZ	JW2406	Same as control	Same as control	12.3853	2.55049	0.40884	0.130682	0.0591716	0.0773481	0	0	0.220994	0.0718232	0.038674	0.0331492	0.0110497	0	0.038674	0.00552486	0.0110497	0.0994475	0.0441989	0.00552486
focB	JW2477	Same as control	Same as control	10.0931	1.29674	0.396226	0.157895	0.0416667	0.0377358	0	0	0.216981	0.0471698	0	0.0283019	0	0.00943396	0.0377358	0.00943396	0	0.122642	0.0943396	0.0283019
srlB	JW2673	Same as control	Same as control	18.155	7.63511	0.333333	0.0294118	0.0307692	0	0	0	0.0555556	0	0	0	0	0	0	0	0	0.277778	0.037037	0.037037
ygfO	JW2850	Above SPE lim	Same as control	22.2405	4.06374	0.520661	0.153846	0.0446429	0.0330579	0.0247934	0	0.355372	0.0165289	0.00826446	0.00826446	0.00826446	0.0247934	0.0413223	0	0.0165289	0.132231	0.0991736	0
agaS	JW3105	Same as control	Same as control	3.42431	0.780132	0.273885	0.0728477	0.0414201	0.0382166	0.0127389	0	0.101911	0.0127389	0.0127389	0.0191083	0.00636943	0.0127389	0.0191083	0	0	0.121019	0.044586	0.0191083
alsB	JW4049	Same as control	Same as control	5.00249	2.66279	0.161074	0.0902778	0.0333333	0.0268456	0.00671141	0	0.0738255	0.0134228	0.00671141	0.00671141	0	0.00671141	0.0201342	0	0.00671141	0.0402685	0.0671141	0.0134228
ytfF	JW4168	Same as control	Same as control	1.23261	7.45078	0.0571429	0	0	0	0	0	0.0285714	0	0	0	0	0	0	0	0	0.0285714	0	0
fhuF	JW4331	Above SPE lim	Same as control	24.525	2.78907	0.366337	0.122642	0.0263158	0.029703	0	0	0.0792079	0.039604	0.019802	0	0	0	0.049505	0.039604	0.00990099	0.247525	0.0792079	0.00990099
rumB	JW0843	Above T2 lim	Above T2 lim	8.15146	15.7948	0.443609	0.1875	0.0892857	0.0451128	0.0075188	0	0.233083	0.0150376	0.0075188	0.037594	0.0526316	0.0526316	0.0300752	0.0075188	0	0.135338	0.075188	0.0150376
rpmI	JW1707	Same as control	Same as control	7.36609	2.07431	0.409449	0.0761905	0.0322581	0.015748	0.00787402	0	0.267717	0.0472441	0.023622	0.023622	0	0	0.023622	0	0	0.102362	0.00787402	0
atoE	JW2217	Same as control	Same as control	5.30767	1.58084	0.285714	0.0980392	0.0232558	0.0204082	0.0102041	0	0.153061	0.0408163	0.0204082	0.0204082	0.0102041	0	0.0102041	0.0204082	0	0.0918367	0.0408163	0
ptsH	JW2408	Same as control	Same as control	14.2316	4.84222	0.45045	0.0892857	0.0327869	0.00900901	0.00900901	0	0.135135	0.00900901	0	0.00900901	0	0.00900901	0.00900901	0.00900901	0	0.288288	0.0630631	0.027027
yfgO	JW2478	Same as control	Same as control	16.3861	0.386022	0.408602	0.0927835	0.0215054	0.0107527	0.0215054	0.0107527	0.150538	0.0215054	0.0107527	0.0215054	0.0107527	0.0107527	0.0215054	0	0	0.215054	0.0537634	0
ascF	JW5435	Same as control	Same as control	4.11955	0.854937	0.401099	0.0828729	0.0421687	0.0164835	0.00549451	0	0.258242	0.032967	0.0164835	0.021978	0.021978	0.010989	0.0494505	0.010989	0.00549451	0.104396	0.0274725	0.010989
cmtA	JW2900	Same as control	Same as control	8.1107	4.74893	0.451389	0.2	0.0381679	0.0555556	0.00694444	0.00694444	0.1875	0.00694444	0.00694444	0.0138889	0.0138889	0.00694444	0.0138889	0.0138889	0.00694444	0.201389	0.118056	0.0138889
kbaY	JW3106	Same as control	Same as control	6.2685	0.868018	0.345324	0.127119	0.047619	0.0431655	0.0215827	0	0.143885	0.0359712	0.028777	0.028777	0.0143885	0.00719424	0.0215827	0.00719424	0.00719424	0.143885	0.0359712	0.0143885
phnD	JW4066	Same as control	Same as control	4.22341	1.99869	0.255435	0.0701754	0.027027	0.048913	0	0	0.0271739	0.0108696	0.00543478	0.0108696	0.0163043	0.00543478	0	0	0	0.173913	0.0380435	0.0163043
treB	JW4199	Same as control	Same as control	2.82116	1.78701	0.289256	0.0612245	0.0204082	0.0661157	0	0	0.0826446	0.0165289	0	0.0330579	0.00826446	0.0165289	0.0165289	0.00826446	0	0.107438	0.0247934	0
creD	JW4363	Same as control	Same as control	14.5092	8.05736	0.403587	0.147208	0.0740741	0.0179372	0.0224215	0.0134529	0.197309	0.0403587	0.0134529	0.0403587	0.044843	0.0269058	0.0538117	0.0044843	0	0.139013	0.0224215	0.00896861
aat	JW0868	Same as control	Same as control	1.76072	1.27538	0.401338	0.122047	0.0298507	0.0535117	0.00334448	0	0.150502	0.0234114	0.00668896	0.0133779	0.0100334	0.0100334	0.0167224	0.00668896	0	0.183946	0.0668896	0.0100334
selD	JW1753	Same as control	Same as control	2.92144	4.37521	0.0957447	0.0275229	0.00934579	0.0319149	0	0	0.0638298	0.0106383	0.0106383	0	0.0106383	0	0	0	0	0.0319149	0.0106383	0
hyfF	JW2471	Same as control	Same as control	6.56757	2.53448	0.320755	0.147368	0.0333333	0.0754717	0	0	0.141509	0.0188679	0	0.0283019	0.00943396	0.0188679	0.0377358	0.00943396	0	0.103774	0.103774	0.00943396
hisP	JW2303	Same as control	Same as control	1.49125	2.27894	0.269565	0.0263158	0	0.0173913	0	0	0.121739	0	0	0.0173913	0	0	0.0173913	0	0	0.130435	0.026087	0
ptsI	JW2409	Same as control	Same as control	5.37451	0.924481	0.401544	0.101852	0.0135135	0.0810811	0	0	0.204633	0.015444	0.00772201	0.003861	0.030888	0.003861	0.019305	0.015444	0.003861	0.135135	0.03861	0
uraA	JW2482	Same as control	Same as control	1.97599	1.68558	0.246835	0.0406504	0.0234375	0.0316456	0	0	0.113924	0.0189873	0.0126582	0	0.00632911	0.00632911	0.00632911	0	0	0.113924	0.00632911	0
ygbN	JW2710	Same as control	Same as control	3.75968	1.92306	0.37415	0.0888031	0.0221402	0.0748299	0	0.00340136	0.193878	0.0102041	0.00340136	0	0	0.0102041	0.0102041	0.00340136	0.00680272	0.12585	0.0646259	0.00340136
cmtB	JW2901	Same as control	Same as control	4.21629	5.88679	0.394958	0.12381	0.0231959	0.0644258	0.00560224	0.00280112	0.238095	0.0672269	0.0112045	0.00840336	0.00560224	0.00560224	0.0504202	0.0252101	0.00560224	0.0812325	0.0252101	0.00280112
phnC	JW4067	Same as control	Same as control	3.3129	1.47862	0.263415	0.0406091	0.0191571	0.0780488	0	0	0.0878049	0	0.0146341	0.00487805	0.0097561	0.00487805	0.00487805	0	0	0.102439	0.0292683	0.00487805
mgtA	JW4201	Same as control	Same as control	3.86746	1.73462	0.248649	0.052356	0.0393013	0.0324324	0.0108108	0	0.0702703	0.0324324	0.0216216	0.0108108	0.00540541	0.0108108	0.00540541	0	0.00540541	0.12973	0.0108108	0.0162162
ileS	JW0024	Same as control	Same as control	8.64271	2.40476	0.293194	0.0625	0.0179641	0.0104712	0.0209424	0.0052356	0.198953	0.0104712	0	0.0157068	0.0052356	0	0.0418848	0.0052356	0	0.0628272	0.0157068	0.0104712
rmf	JW0936	Same as control	Same as control	9.25852	1.33155	0.296	0.0734694	0.0263158	0.112	0.012	0.004	0.088	0.036	0.012	0.016	0.012	0	0.008	0.012	0.008	0.108	0.012	0.016
rrmA	JW1811	Same as control	Same as control	5.00941	0.300283	0.302857	0.0944444	0.0246305	0.0857143	0.00571429	0	0.131429	0.04	0.0171429	0.00571429	0.0171429	0	0.00571429	0.00571429	0	0.102857	0.0342857	0.0114286
hyfG	JW2472	Same as control	Same as control	3.93776	4.53849	0.18797	0.101695	0.0294118	0.0451128	0	0	0.0601504	0.0150376	0.0075188	0.0225564	0.037594	0.0225564	0.0075188	0.0075188	0	0.075188	0.0300752	0
hisJ	JW2306	Same as control	Same as control	4.17817	0.160519	0.357542	0.0833333	0.0224719	0.0502793	0.0111732	0	0.117318	0.0111732	0.00558659	0.0111732	0.0111732	0.0111732	0.0391061	0.0111732	0.00558659	0.178771	0.0391061	0.00558659
crr	JW2410	Same as control	Same as control	9.64371	4.30572	0.311558	0.0526316	0.0646552	0.0100503	0	0	0.125628	0.0100503	0.0100503	0.040201	0.0150754	0.0301508	0.0251256	0	0.00502513	0.130653	0.0251256	0.0351759
yphD	JW2530	Same as control	Same as control	2.85723	2.2213	0.261484	0.0466667	0.00287356	0.0353357	0	0	0.0848057	0.0141343	0.00353357	0.024735	0.024735	0	0.00353357	0	0	0.123675	0.0106007	0
pitB	JW2955	Same as control	Same as control	6.71885	2.44427	0.23	0.0652174	0.0334928	0.03	0	0	0.14	0.025	0.015	0.01	0.005	0.01	0.02	0.01	0.015	0.06	0.025	0.01
agaC	JW3108	Same as control	Same as control	2.46089	1.81154	0.22541	0.0502092	0.0330033	0.0245902	0.00409836	0	0.0614754	0.00819672	0.00819672	0.0204918	0.0204918	0.0122951	0.00409836	0	0.00409836	0.127049	0.0163934	0.0163934
narY	JW1462	Same as control	Same as control	1.79641	2.31087	0.274029	0.0261628	0.00956938	0.0593047	0.00204499	0	0.149284	0.00408998	0.00204499	0	0.00204499	0	0.00613497	0.00204499	0	0.0777096	0.0102249	0.00613497
manA	JW1605	Same as control	Same as control	5.74531	1.03542	0.365132	0.0604651	0.0262295	0.0559211	0.00657895	0.00328947	0.213816	0.00657895	0.00328947	0	0.00657895	0.0131579	0.00657895	0.00657895	0.00328947	0.111842	0.0230263	0.00657895
yeaX	JW1792	Same as control	Same as control	5.00583	2.55542	0.357558	0.0244898	0.002849	0.0203488	0.00290698	0	0.159884	0.00290698	0	0.0116279	0	0.00290698	0.00290698	0	0	0.165698	0.0116279	0
bglX	JW2120	Same as control	Same as control	15.6511	3.53144	0.404624	0.072	0.0328947	0.0809249	0	0	0.179191	0.0231214	0.0231214	0.00578035	0.0115607	0.00578035	0.00578035	0	0.00578035	0.16185	0.017341	0
napA	JW2194	Same as control	Same as control	10.4704	3.59514	0.414747	0.0457516	0.0198675	0.0645161	0	0	0.290323	0.0184332	0.00921659	0.0138249	0.00460829	0	0.0322581	0.00460829	0.00460829	0.0599078	0.00921659	0
eutE	JW2439	Same as control	Same as control	2.35536	1.8059	0.186709	0.031746	0.00255754	0.056962	0.00316456	0	0.056962	0.00632911	0	0.00949367	0.00949367	0	0.00316456	0.00316456	0	0.0791139	0.00949367	0.00316456
gutM	JW2675	Same as control	Same as control	8.41788	2.09642	0.342767	0.0416667	0.0166667	0.0628931	0.00314465	0.00628931	0.188679	0.00943396	0.00314465	0	0.00943396	0.00628931	0.00943396	0	0	0.110063	0.0125786	0
hypB	JW2697	Same as control	Same as control	4.07453	3.40065	0.421365	0.0340909	0.00974026	0.074184	0	0	0.255193	0.00890208	0.00296736	0.0118694	0.00296736	0	0.00890208	0	0	0.103858	0.0148368	0.00593472
ttdA	JW3033	Same as control	Same as control	4.29746	1.2535	0.318777	0.045977	0.0245098	0.0786026	0.00436681	0	0.144105	0.00873362	0.00436681	0.00436681	0.00436681	0.00873362	0.00873362	0	0	0.113537	0.0174672	0.00873362
nirB	JW3328	Same as control	Same as control	1.17265	1.35038	0.207317	0.0274914	0.00874636	0.0335366	0.00304878	0	0.0762195	0.00304878	0	0.00609756	0.00914634	0	0.00609756	0.00304878	0	0.10061	0.00914634	0.00914634
glgP	JW3391	Same as control	Same as control	1.6016	2.98391	0.248428	0.0150376	0.00332226	0.0566038	0.00314465	0	0.106918	0.00628931	0.00314465	0.00314465	0	0	0	0	0	0.0880503	0.00314465	0
malS	JW3543	Same as control	Same as control	4.22363	6.11937	0.0492611	0.00564972	0.00546448	0.00985222	0	0	0.00492611	0	0	0.00985222	0.00492611	0	0	0	0.00492611	0.0246305	0	0
uidB	JW1608	Same as control	Same as control	3.01319	0.553927	0.282051	0.0444444	0.0238095	0.048433	0.002849	0.002849	0.131054	0.011396	0.00854701	0.014245	0.011396	0.00854701	0.025641	0.002849	0.002849	0.0826211	0.014245	0.00569801
fruK	JW2155	Above T2 lim	Above T2 lim	16.7832	24.1941	0.709184	0.248366	0.0615385	0.0816327	0.0204082	0.00510204	0.5	0.0357143	0.00510204	0.0204082	0.0306122	0.0153061	0.0357143	0.0102041	0	0.112245	0.107143	0.0153061
napF	JW2196	Same as control	Same as control	5.55836	0.74559	0.357746	0.0524691	0.0253165	0.0394366	0	0	0.214085	0.0112676	0	0.0056338	0	0.0084507	0.0225352	0.0084507	0.0028169	0.115493	0.0309859	0.0112676
fdx	JW2509	Same as control	Same as control	6.79702	2.15402	0.38326	0.0828729	0.0189873	0.0484581	0.0132159	0.00440529	0.237885	0.0176211	0	0.00881057	0.00440529	0	0.00881057	0	0	0.101322	0.030837	0.00881057
hypF	JW5433	Same as control	Same as control	2.51873	1.65871	0.176895	0.0542636	0.0265781	0.0216606	0	0	0.0577617	0.0144404	0.00722022	0.0144404	0.0144404	0.0144404	0.0180505	0	0	0.0866426	0.0216606	0.00722022
hypC	JW2698	Same as control	Same as control	3.07766	3.54647	0.104167	0.041841	0.0241379	0.0166667	0	0	0.0208333	0.00416667	0.00416667	0.00416667	0.0125	0.00416667	0	0	0	0.0625	0.025	0.0208333
ttdB	JW3034	Same as control	Same as control	5.11524	1.75616	0.319588	0.0352941	0	0.0154639	0.00515464	0	0.154639	0.0103093	0	0.0206186	0.00515464	0	0	0	0	0.134021	0.0103093	0
nirD	JW3329	Same as control	Same as control	1.57676	1.88246	0.32549	0.0331492	0.00995025	0.0352941	0	0	0.137255	0.00392157	0	0.00392157	0.00784314	0.00392157	0.00784314	0	0	0.14902	0.0117647	0.00392157
glgA	JW3392	Same as control	Same as control	5.40601	1.80475	0.245136	0.0444444	0.023622	0.0311284	0.0077821	0	0.124514	0.0155642	0.0077821	0.0116732	0.00389105	0	0.0077821	0.00389105	0.0077821	0.0817121	0.0155642	0.0116732
yiaI	JW3545	Same as control	Same as control	3.50958	2.98376	0.137615	0.0211268	0.00561798	0.0428135	0	0	0.0733945	0.0030581	0.0030581	0	0.00611621	0.0030581	0	0	0	0.0275229	0.00917431	0
fdnG	JW1470	Above T2 lim	Above T2 lim	14.9277	24.8054	0.5	0.196721	0.0765957	0.0925926	0.00925926	0.00462963	0.24537	0.0231481	0.0138889	0.00462963	0.00925926	0.0185185	0.00462963	0.00462963	0	0.171296	0.125	0.0462963
uidA	JW1609	Same as control	Same as control	5.56493	2.71878	0.305785	0.0745342	0.0198864	0.0247934	0.0110193	0.00275482	0.187328	0.0192837	0.00550964	0.00826446	0.0110193	0.00275482	0.0440771	0.00826446	0.00275482	0.0881543	0.0247934	0.00826446
eda	JW1839	Same as control	Same as control	1.49454	0.991831	0.365782	0.087108	0.0252366	0.0530973	0.00294985	0	0.176991	0.020649	0.00294985	0.020649	0.0117994	0.00589971	0.0176991	0.00294985	0.00294985	0.129794	0.0383481	0.0147493
ccmH	JW2182	Same as control	Same as control	3.99772	1.1125	0.365672	0.102564	0.0307692	0.0410448	0.00373134	0	0.201493	0.0261194	0.011194	0.011194	0.0186567	0.011194	0.00746269	0.011194	0.00373134	0.123134	0.0410448	0.00746269
atoD	JW2215	Same as control	Same as control	17.3169	6.84864	0.342342	0.076087	0.0341463	0.045045	0.018018	0.00900901	0.13964	0.018018	0.018018	0.00900901	0.018018	0.00900901	0.018018	0.0135135	0	0.153153	0.00900901	0
hydN	JW2683	Same as control	Same as control	18.4961	5.58715	0.301887	0.105263	0.0347826	0.00943396	0	0	0.103774	0.0283019	0.00943396	0.0566038	0.0188679	0	0.0188679	0	0	0.122642	0.0660377	0.0283019
hypD	JW2699	Above T2 lim	Same as control	5.49365	10.1792	0.27957	0.117284	0.0335196	0.0268817	0.0107527	0.00537634	0.123656	0.0591398	0.0107527	0.0268817	0.0107527	0	0.0215054	0.016129	0.00537634	0.0967742	0.0215054	0.016129
ebgA	JW5511	Same as control	Same as control	3.59279	0.635715	0.274286	0.0705128	0.0163934	0.0628571	0	0	0.131429	0.0114286	0.00571429	0.0114286	0.0114286	0	0.00571429	0	0	0.08	0.04	0.0114286
php	JW3342	Same as control	Same as control	2.78451	1.12803	0.348214	0.0914286	0.0285714	0.03125	0	0	0.191964	0.0178571	0.00446429	0.00446429	0.0133929	0.00892857	0.00892857	0	0	0.125	0.0401786	0.00892857
glgX	JW3394	Same as control	Same as control	8.45832	2.28069	0.324022	0.0612245	0.00621118	0.100559	0	0	0.139665	0.0167598	0	0.0111732	0.0111732	0	0.0167598	0	0	0.0837989	0.0223464	0.00558659
lyxK	JW3552	Same as control	Same as control	2.36846	2.42445	0.231844	0.00668896	0.00527704	0.0614525	0	0	0.0921788	0	0	0.00558659	0.00558659	0.0027933	0.0027933	0	0	0.0837989	0	0.0027933
fdnI	JW1472	Same as control	Same as control	7.94769	0.40583	0.27907	0.0481283	0.025641	0.0372093	0	0.00465116	0.102326	0.0139535	0.00930233	0.00465116	0.00465116	0.0139535	0.00465116	0.00465116	0	0.144186	0.0186047	0
malY	JW1614	Same as control	Same as control	2.37175	0.330608	0.297521	0.0769231	0.0206612	0.053719	0.00413223	0	0.11157	0.0289256	0.00413223	0.0206612	0.0123967	0.00413223	0.00826446	0.00413223	0	0.119835	0.0289256	0.0123967
edd	JW1840	Same as control	Same as control	9.1663	2.50826	0.30303	0.113208	0.0414938	0.030303	0	0	0.116883	0.038961	0.017316	0.030303	0.00865801	0.012987	0.00865801	0.012987	0	0.134199	0.0519481	0.012987
ccmF	JW2184	Same as control	Same as control	8.27558	3.18956	0.268698	0.0720721	0.0424837	0.0221607	0	0	0.132964	0.0221607	0.0138504	0.0304709	0.0166205	0.0166205	0.0387812	0.00831025	0.00554017	0.0858726	0.0277008	0.00554017
atoA	JW2216	Same as control	Same as control	10.0484	3.36293	0.390698	0.109948	0.0510204	0.0325581	0.00465116	0.00465116	0.237209	0.0372093	0.0139535	0.0186047	0.0139535	0.0232558	0.027907	0.00465116	0	0.111628	0.0418605	0.00465116
hcaC	JW2524	Same as control	Same as control	8.751	7.9507	0.0810811	0.0379747	0.0533333	0.0135135	0	0	0.0405405	0.0135135	0.0135135	0	0	0.0135135	0	0	0	0.027027	0.027027	0.027027
ascB	JW2686	Same as control	Same as control	7.02139	3.7999	0.36	0.0992908	0.0305344	0.0571429	0.0114286	0	0.165714	0.0342857	0.0171429	0.0114286	0	0	0.0228571	0.0114286	0	0.131429	0.0285714	0.00571429
kduI	JW2811	Same as control	Same as control	5.6659	1.83802	0.397554	0.0753425	0.027933	0.0489297	0.00611621	0.0030581	0.207951	0.0214067	0.0152905	0.0214067	0.0122324	0.00917431	0.0244648	0.00611621	0.00611621	0.116208	0.0244648	0.0030581
ebgC	JW3048	Same as control	Same as control	8.11756	5.09483	0.438119	0.126935	0.0210526	0.0742574	0.0049505	0.00247525	0.225248	0.029703	0.00990099	0.00742574	0.0371287	0.0049505	0.0148515	0.00742574	0	0.15099	0.0272277	0.0049505
aroB	JW3352	Same as control	Same as control	6.35367	9.70239	0.467391	0.125828	0.0469799	0.0326087	0.00543478	0	0.190217	0.0108696	0.00543478	0.0163043	0.0163043	0.0108696	0	0.00543478	0	0.233696	0.0706522	0.0217391
glgB	JW3395	Same as control	Same as control	1.9189	0.652188	0.245614	0.0471204	0.0241546	0.0307018	0	0	0.100877	0.0131579	0.00438596	0.0131579	0.00438596	0.00877193	0.00438596	0.00438596	0.00438596	0.105263	0.0219298	0.00877193
mtlD	JW3574	Same as control	Same as control	4.46415	1.50016	0.198276	0.0209302	0.011215	0.0560345	0	0.00215517	0.101293	0	0.00215517	0.0107759	0.00431034	0.00215517	0.00862069	0.00215517	0.00215517	0.0409483	0.012931	0.00646552
tam	JW1512	Same as control	Same as control	1.3823	1.90759	0.196078	0.0262009	0.00416667	0.0392157	0	0	0.0392157	0.00980392	0	0.0196078	0.00980392	0	0.00980392	0	0	0.107843	0.00980392	0.00490196
rsxB	JW1620	Same as control	Same as control	15.14	2.54278	0.304147	0.0900474	0.0363636	0.0276498	0	0	0.0829493	0.0276498	0.0138249	0.0506912	0.00460829	0.00460829	0.0230415	0	0.00460829	0.142857	0.0552995	0.0184332
torY	JW1862	Above T2 lim	Above T2 lim	8.52095	17.4536	0.239362	0.0812183	0.0461538	0.0319149	0	0	0.0904255	0.0159574	0.00531915	0.0425532	0.0478723	0.0265957	0.0212766	0	0	0.0904255	0.0212766	0.0159574
glpA	JW2235	Above T2 lim	Same as control	20.0595	12.3414	0.359091	0.161137	0.0754717	0.0363636	0.0181818	0	0.159091	0.0590909	0.00909091	0.0227273	0.0181818	0.0318182	0.0227273	0.0227273	0	0.145455	0.0545455	0.0318182
hcaD	JW2526	Same as control	Same as control	5.76844	6.45946	0.166667	0.0638298	0.0191083	0.0144928	0	0	0.0507246	0.0289855	0.00724638	0.0362319	0.0217391	0.00724638	0.0362319	0	0	0.0652174	0.0144928	0.00724638
hycG	JW2689	Same as control	Same as control	7.69755	1.82713	0.36965	0.114537	0.0211864	0.0505837	0.00389105	0.00389105	0.132296	0.0350195	0.0116732	0.0077821	0.0194553	0	0.0194553	0.00389105	0	0.182879	0.0428016	0.00389105
yliK	JW2884	Same as control	Same as control	13.2679	5.71193	0.32377	0.0884956	0.0411523	0.0491803	0.0122951	0.00819672	0.114754	0.0204918	0.0204918	0.0122951	0.0122951	0.00819672	0.0122951	0.00819672	0.00819672	0.168033	0.0327869	0.00409836
fadH	JW3052	Same as control	Same as control	4.83549	1.02025	0.261818	0.0727273	0.0282686	0.0290909	0	0	0.112727	0.0218182	0	0.0109091	0.0218182	0.0109091	0.0290909	0.00727273	0.00363636	0.112727	0.0254545	0.0145455
malQ	JW3379	Same as control	Same as control	7.3762	1.23251	0.307692	0.0987654	0.0333333	0.0653846	0.00384615	0	0.115385	0.0269231	0.0115385	0.00769231	0.0230769	0.0115385	0.0153846	0.00769231	0.00769231	0.126923	0.0346154	0.00769231
treF	JW3487	Same as control	Same as control	5.60633	2.07352	0.328358	0.0306748	0.00966184	0.039801	0.00497512	0.00497512	0.189055	0	0	0.00497512	0.00497512	0	0.00995025	0	0	0.104478	0.0149254	0.00497512
lldR	JW3579	Same as control	Same as control	5.6534	1.32669	0.174468	0.0446429	0.0113636	0.0425532	0.00425532	0.00425532	0.0553191	0.00851064	0.00425532	0.00425532	0.012766	0	0	0.00425532	0.00425532	0.0893617	0.0170213	0.00425532
uxaB	JW1514	Same as control	Same as control	14.2849	2.05825	0.254902	0.0909091	0.0280899	0.0522876	0.00653595	0.00653595	0.0718954	0.0130719	0	0	0	0.0130719	0.00653595	0	0	0.143791	0.0653595	0.0130719
rsxD	JW1622	Same as control	Same as control	12.4414	5.35302	0.287402	0.0646552	0.025974	0.0275591	0	0	0.122047	0.019685	0	0.0354331	0.011811	0.011811	0.0629921	0.00787402	0	0.0984252	0.023622	0.011811
amyA	JW1912	Same as control	Same as control	1.50696	2.6834	0.205128	0.0421053	0.00934579	0.0410256	0	0	0.0512821	0.0102564	0.00512821	0.025641	0.0153846	0.00512821	0.0153846	0.00512821	0	0.0871795	0.0102564	0
napC	JW2190	Same as control	Same as control	20.7104	3.10437	0.292398	0.132075	0.0292398	0.0233918	0	0	0.116959	0.0584795	0.0175439	0	0.0233918	0	0.00584795	0.0175439	0	0.152047	0.0409357	0.0116959
glpB	JW2236	Same as control	Same as control	5.04747	3.48675	0.381743	0.121951	0.0301508	0.0290456	0.00829876	0	0.224066	0.0373444	0	0.0165975	0.0165975	0.0124481	0.033195	0.00829876	0	0.124481	0.0414938	0.0124481
hmp	JW2536	Same as control	Same as control	18.1572	3.20328	0.2375	0.0669456	0.0125	0.0125	0.00416667	0.00416667	0.075	0.0166667	0	0	0.00833333	0	0.0375	0.0208333	0	0.145833	0.025	0.00833333
hycF	JW2690	Same as control	Same as control	4.08328	2.6551	0.343137	0.0926641	0.0330882	0.0424837	0.00326797	0	0.202614	0.0326797	0.0130719	0.00326797	0.00980392	0.00326797	0.0196078	0.00980392	0.00653595	0.104575	0.0294118	0.0130719
hybC	JW2962	Same as control	Same as control	2.68452	0.882413	0.214912	0.0375587	0.0228137	0.0307018	0	0	0.0570175	0.00877193	0.00877193	0.0175439	0.00877193	0.0131579	0.0175439	0.00438596	0	0.105263	0.0175439	0.00438596
uxaA	JW3062	Above SPE lim	Same as control	30.1872	5.78117	0.360976	0.0862069	0.0284091	0.0292683	0.00487805	0	0.190244	0.0341463	0.0097561	0.0439024	0.0097561	0	0.0780488	0.0097561	0.0097561	0.107317	0.0292683	0.0097561
xylB	JW3536	Same as control	Same as control	5.33184	2.71722	0.210145	0.028	0.00704225	0.0398551	0.0108696	0.00362319	0.0833333	0.00724638	0.00362319	0.00362319	0.00362319	0	0.00362319	0	0.00362319	0.0869565	0.00362319	0
grxC	JW3585	Same as control	Same as control	5.51408	1.52128	0.198582	0.0300752	0.0150376	0.070922	0	0	0.0638298	0	0	0.0070922	0.0070922	0	0.0070922	0	0	0.0638298	0.0212766	0.0141844
ynfE	JW1579	Above T2 lim	Above T2 lim	6.95551	15.611	0.363636	0.172131	0.0496894	0.041958	0.00699301	0	0.153846	0.020979	0	0.013986	0.020979	0.027972	0.00699301	0	0	0.153846	0.0979021	0.027972
rsxE	JW1624	Same as control	Same as control	8.36887	6.90675	0.255319	0.0647059	0.040724	0.0159574	0	0	0.0797872	0.00531915	0	0.0319149	0.00531915	0.0265957	0.00531915	0.00531915	0	0.132979	0.0478723	0.0212766
wcaF	JW2039	Same as control	Same as control	4.06372	0.996079	0.213904	0.0628571	0.0238095	0.0213904	0	0	0.0588235	0.0213904	0	0.00534759	0.00534759	0.00534759	0.0106952	0	0	0.13369	0.0320856	0.0160428
napH	JW2192	Same as control	Same as control	4.824	0.57165	0.29108	0.0842105	0.0240385	0.0187793	0	0	0.126761	0.0140845	0.00469484	0	0.0187793	0.00469484	0.0140845	0.00469484	0	0.14554	0.0375587	0.0140845
glpC	JW2237	Same as control	Same as control	4.9354	2.37881	0.359833	0.104712	0.03	0.041841	0.0041841	0	0.0920502	0.0167364	0.0041841	0.0251046	0.0167364	0.0083682	0.0125523	0.0083682	0	0.196653	0.041841	0.0125523
nrdH	JW2648	Same as control	Same as control	3.38411	3.21827	0.150943	0.0319149	0.0116279	0	0	0	0.0566038	0.00943396	0	0	0	0	0	0	0	0.0943396	0.0188679	0.00943396
hycE	JW2691	Same as control	Same as control	8.48329	0.536868	0.284916	0.0974026	0.0135135	0.0335196	0	0	0.145251	0.027933	0.00558659	0.00558659	0.0167598	0	0.0335196	0.00558659	0.00558659	0.111732	0.0391061	0
hybO	JW2965	Above SPE lim	Same as control	23.2363	4.14418	0.232198	0.047138	0.0289389	0.0278638	0.00309598	0	0.0990712	0.00928793	0.0123839	0.00928793	0	0.00928793	0.0340557	0.00619195	0.0154799	0.0897833	0.0278638	0.00619195
uxaC	JW3063	Same as control	Same as control	1.36661	1.74847	0.192	0.029703	0.00840336	0.04	0	0	0.04	0.008	0	0.016	0.008	0	0	0	0	0.096	0.008	0.008
glpE	JW3388	Same as control	Same as control	2.61429	2.60479	0.283871	0.0247934	0	0.0451613	0	0	0.109677	0.00645161	0	0	0	0	0.00645161	0.00645161	0	0.135484	0.0129032	0
xylA	JW3537	Same as control	Same as control	3.61592	3.19495	0.0916031	0.0429688	0.00662252	0.0229008	0	0	0.0267176	0.00763359	0.00381679	0.00381679	0.0114504	0	0.00381679	0.00763359	0	0.0381679	0.0152672	0.00381679
bglB	JW3699	Same as control	Same as control	1.37077	2.5339	0.164103	0.0171429	0.0101523	0.0410256	0	0	0.0205128	0.00512821	0.00512821	0.0102564	0	0	0	0	0	0.102564	0.0102564	0.00512821
ynfG	JW1581	Same as control	Same as control	3.63477	1.16938	0.247557	0.0339506	0.00740741	0.0684039	0	0	0.0586319	0.0130293	0.00325733	0.00977199	0.00651466	0.00325733	0	0	0	0.120521	0.0162866	0.00325733
chbF	JW1723	Same as control	Same as control	6.07166	3.78058	0.108108	0.0447761	0.0140845	0.0135135	0	0	0.027027	0	0.0135135	0.0135135	0	0	0	0	0	0.0540541	0.0405405	0
gatD	JW2075	Same as control	Same as control	9.02794	1.92564	0.216216	0.0164835	0.0237154	0.0216216	0	0	0.0378378	0.0162162	0	0.00540541	0	0.0108108	0	0	0	0.156757	0	0.0216216
napG	JW2193	Same as control	Same as control	2.90936	4.63885	0.168919	0.0740741	0.028777	0.0337838	0	0	0.0337838	0	0	0.0135135	0.0202703	0.00675676	0	0	0	0.0945946	0.0472973	0.0202703
eutH	JW2436	Same as control	Same as control	8.10295	5.43349	0.275	0.0917431	0.0252101	0.0416667	0	0	0.0916667	0	0	0	0.025	0	0.00833333	0	0	0.166667	0.0583333	0.025
srlD	JW2674	Above SPE lim	Above SPE lim	44.5183	8.9563	0.357542	0.150602	0.0597015	0.0614525	0.0446927	0.00558659	0.173184	0.0446927	0.0111732	0.0111732	0.0111732	0.00558659	0.00558659	0	0.00558659	0.117318	0.0502793	0.0391061
hypA	JW2696	Same as control	Same as control	1.29037	0.55632	0.274262	0.0643564	0.0194175	0.0506329	0	0	0.092827	0.0126582	0.00421941	0.021097	0.0126582	0.00421941	0.0126582	0.00421941	0	0.126582	0.0295359	0.00843882
yqhD	JW2978	Same as control	Same as control	1.47729	4.04204	0.14433	0	0	0.0309278	0	0	0.0309278	0	0	0.0206186	0	0	0	0	0	0.0721649	0	0
sfsB	JW3155	Same as control	Same as control	10.0127	1.37442	0.192488	0.0483092	0.0285714	0.0422535	0	0	0.0516432	0.00469484	0	0.00938967	0.00938967	0	0.00469484	0.00938967	0	0.0938967	0.028169	0.0328638
glpD	JW3389	Same as control	Same as control	11.2803	1.77472	0.171429	0.0729927	0.0124224	0.0285714	0	0	0.0428571	0.0142857	0	0	0.0285714	0.00714286	0.00714286	0.0142857	0	0.107143	0.0214286	0.00714286
xylR	JW3541	Same as control	Same as control	3.21314	5.52023	0.0574713	0.0150376	0	0.0229885	0.00383142	0	0.0229885	0.00383142	0	0	0	0	0	0	0	0.0191571	0.00766284	0
atpA	JW3712	Same as control	Same as control	0.847193	2.4436	0.141463	0.0251256	0.0116279	0.0243902	0	0	0.0439024	0.0097561	0.00487805	0.0097561	0.00487805	0	0.0097561	0	0	0.0585366	0.0097561	0.0097561
fdoI	JW3863	Same as control	Same as control	3.48997	2.18961	0.43913	0.0621469	0.0215054	0.0652174	0	0	0.273913	0.0130435	0.00434783	0.00869565	0.00869565	0.00434783	0.00434783	0	0	0.113043	0.026087	0.00869565
rnd	JW1793	Same as control	Same as control	7.62894	3.86672	0.273775	0.102804	0.0485714	0.0432277	0	0	0.115274	0.0115274	0	0.00576369	0.0259366	0.0317003	0.0172911	0.00576369	0.00576369	0.115274	0.054755	0.0144092
lepA	JW2553	Same as control	Same as control	6.4705	2.27235	0.256198	0.039604	0.03	0.0330579	0	0	0.132231	0.0165289	0	0.0165289	0	0	0	0.00826446	0	0.0909091	0.0165289	0.0247934
pyrE	JW3617	Same as control	Same as control	1.66316	1.57591	0.216028	0.0772201	0.0342679	0.0487805	0.00348432	0	0.0452962	0.0174216	0.010453	0.0139373	0.010453	0.010453	0.010453	0.00696864	0.00348432	0.118467	0.0383275	0.0174216
pyrB	JW4204	Above T2 lim	Above T2 lim	13.7816	14.5753	0.259155	0.0886076	0.0297619	0.0535211	0	0.0028169	0.138028	0.0873239	0.0338028	0.0056338	0.0056338	0.0056338	0.0084507	0.0169014	0.0169014	0.0676056	0.0028169	0
ybbS	JW0492	Same as control	Same as control	9.97326	3.7505	0.510204	0.0792453	0.0333333	0.058309	0.0116618	0	0.367347	0.0233236	0.0116618	0	0.0058309	0.0116618	0.0174927	0	0	0.0874636	0.0204082	0.0058309
relB	JW1556	Same as control	Same as control	3.18721	4.79433	0.455598	0.0420561	0.0185874	0.0656371	0.00772201	0	0.262548	0.015444	0.00772201	0	0.003861	0	0.003861	0	0	0.135135	0.00772201	0.011583
yhaJ	JW3076	Same as control	Same as control	4.79044	4.05993	0.511785	0.0879121	0.0234742	0.0707071	0.013468	0	0.3367	0.010101	0.00673401	0.013468	0.010101	0.00673401	0.016835	0.003367	0	0.121212	0.020202	0.003367
phnB	JW4068	Same as control	Same as control	1.26002	8.97641	0.0996885	0.0182371	0.00537634	0.0186916	0	0	0.0218069	0.00311526	0	0.0218069	0.00623053	0.00311526	0	0.00311526	0	0.046729	0.00623053	0.00311526
gltL	JW0647	Same as control	Same as control	3.17998	1.26304	0.410095	0.0646388	0.0326797	0.0662461	0.00946372	0.00315457	0.211356	0.0126183	0.00946372	0.00315457	0.00946372	0.0126183	0.0126183	0	0	0.135647	0.022082	0.00630915
atpF	JW3714	Same as control	Same as control	11.3352	5.00731	0.5	0.0983607	0.0446927	0.131148	0.00546448	0	0.262295	0.00819672	0.00273224	0.00546448	0.010929	0.0245902	0.00546448	0.00273224	0.00273224	0.125683	0.0546448	0.0136612
fdoG	JW3865	Same as control	Same as control	4.58135	1.36126	0.359504	0.1	0.0097561	0.0454545	0.00413223	0	0.173554	0.0371901	0	0.0165289	0.00413223	0.00826446	0.0247934	0.00413223	0	0.136364	0.0413223	0
purT	JW1838	Same as control	Same as control	6.20392	0.317419	0.343284	0.0897436	0.0416667	0.0373134	0.00373134	0	0.179104	0.0149254	0.0186567	0.0186567	0.011194	0.00746269	0.0335821	0.011194	0.00746269	0.119403	0.0410448	0.011194
rluD	JW2576	Same as control	Same as control	5.37155	2.67594	0.340541	0.0862069	0.0342857	0.0162162	0	0	0.162162	0.0162162	0.00540541	0.0216216	0.00540541	0.0216216	0.00540541	0	0	0.145946	0.0594595	0.00540541
rbn	JW3857	Same as control	Same as control	15.6706	5.06394	0.331081	0.146853	0.0422535	0.0337838	0.027027	0	0.135135	0.0405405	0.0135135	0.0405405	0.027027	0.0135135	0.00675676	0.0135135	0.0135135	0.128378	0.0472973	0.0135135
hsdR	JW4313	Same as control	Same as control	3.52287	2.08019	0.391813	0.0792683	0.0204082	0.0584795	0.00584795	0	0.204678	0.0233918	0.0175439	0	0.0116959	0	0.0292398	0.00584795	0	0.116959	0.0350877	0.00584795
nohB	JW0549	Same as control	Same as control	9.5977	2.33088	0.4375	0.0982143	0.00961538	0.0234375	0.0078125	0	0.296875	0.0234375	0	0	0	0.0078125	0.015625	0	0	0.101562	0.0546875	0
mlrA	JW2115	Same as control	Same as control	5.51495	3.52432	0.491525	0.0795455	0.0360825	0.0762712	0.0127119	0	0.305085	0.0169492	0.0169492	0	0.0127119	0.00847458	0.00847458	0	0.00423729	0.135593	0.0169492	0.00423729
sspB	JW3197	Same as control	Same as control	5.92296	4.00278	0.431818	0.0869565	0	0.0606061	0.0151515	0	0.265152	0.00757576	0	0	0.0151515	0	0	0	0	0.128788	0.0530303	0
creA	JW4360	Same as control	Same as control	3.19117	1.3399	0.446483	0.0684411	0.0227273	0.0489297	0.00917431	0	0.256881	0.0122324	0.00611621	0.0122324	0.0152905	0.00611621	0.00611621	0.0030581	0.0030581	0.140673	0.0183486	0.00611621
gltK	JW0648	Same as control	Same as control	4.65434	3.72438	0.468619	0.0651042	0.0134831	0.0669456	0.0125523	0	0.309623	0.0167364	0.00209205	0.0041841	0.0083682	0.0083682	0.0104603	0.00209205	0	0.10251	0.0167364	0.00209205
atpE	JW3715	Above SPE lim	Same as control	27.0522	1.96187	0.388889	0.127854	0.0350877	0.136752	0.025641	0.00854701	0.149573	0.00854701	0.0042735	0.00854701	0.0213675	0.0042735	0.00854701	0	0	0.123932	0.0641026	0.017094
pyrF	JW1273	Same as control	Same as control	4.75787	1.34917	0.393822	0.113537	0.044	0.0888031	0.011583	0	0.212355	0.030888	0.023166	0.003861	0.015444	0.003861	0.00772201	0.00772201	0	0.119691	0.03861	0.015444
vsr	JW1943	Same as control	Same as control	5.93901	1.47951	0.285024	0.0957447	0.0301508	0.0434783	0.00483092	0	0.135266	0.0289855	0.00483092	0.0193237	0.0144928	0.00483092	0.00966184	0.0193237	0.00483092	0.0966184	0.0289855	0.0144928
xapB	JW2397	Same as control	Same as control	3.1298	1.90665	0.391129	0.1	0.0365297	0.0645161	0	0	0.185484	0.016129	0.016129	0.0282258	0.0241935	0.0120968	0.0120968	0.00403226	0	0.141129	0.0443548	0.00403226
nrdE	JW2650	Same as control	Same as control	4.9639	3.96567	0.54	0.114035	0.0464135	0.0866667	0	0	0.32	0.04	0.0166667	0.00666667	0.0133333	0.01	0.0166667	0.00666667	0	0.163333	0.0333333	0.01
purD	JW3969	Same as control	Same as control	6.81767	1.33991	0.31	0.0833333	0.029703	0.01	0.01	0	0.16	0.04	0.01	0	0	0.01	0.01	0.01	0	0.14	0.03	0.01
deoC	JW4344	Same as control	Same as control	4.35425	1.78519	0.229008	0.0878661	0.027027	0.0229008	0.00763359	0	0.0801527	0.0267176	0.00763359	0.0114504	0.00763359	0.00763359	0.0152672	0.0152672	0.00381679	0.110687	0.0305344	0.00763359
torT	JW0979	Same as control	Same as control	17.4095	0.527457	0.398551	0.0877193	0.0535714	0.0507246	0	0	0.231884	0.0289855	0	0.00724638	0.00724638	0.00724638	0	0.0217391	0	0.130435	0.0289855	0.0362319
inaA	JW2231	Same as control	Same as control	7.49421	6.29184	0.482955	0.0886076	0.0628571	0.0511364	0.0113636	0.00568182	0.238636	0.0340909	0.0340909	0	0.00568182	0.0113636	0.0170455	0	0.00568182	0.198864	0.0284091	0.0113636
aaeR	JW3212	Same as control	Same as control	10.2052	1.69117	0.479508	0.0885417	0.0710383	0.0491803	0	0.00409836	0.303279	0.00819672	0.0163934	0.00819672	0.0163934	0.0204918	0.0122951	0.00409836	0	0.135246	0.045082	0.0163934
dnaQ	JW0205	Above T2 lim	Above T2 lim	12.9661	37.693	0.325843	0.134021	0.107843	0.0224719	0.011236	0	0.157303	0.0224719	0.0449438	0	0	0	0.011236	0	0.0224719	0.146067	0.11236	0.0674157
atpB	JW3716	Same as control	Same as control	3.23958	0.723011	0.352025	0.0730897	0.0273556	0.0716511	0.00311526	0	0.208723	0.0280374	0.00934579	0.0124611	0.00934579	0.0124611	0.0124611	0.00623053	0	0.0809969	0.0249221	0.00623053
recE	JW1344	Same as control	Same as control	2.27352	0.536963	0.354232	0.0708955	0.0340136	0.0595611	0	0	0.181818	0.00940439	0.00626959	0.015674	0.015674	0.0125392	0.0188088	0.00626959	0	0.109718	0.031348	0.0125392
amn	JW1963	Same as control	Same as control	8.95648	2.82334	0.341837	0.134078	0.0289855	0.0816327	0.00510204	0	0.147959	0.0204082	0.0102041	0.0153061	0.0408163	0.0153061	0.0102041	0.00510204	0.0102041	0.127551	0.0561224	0
xapA	JW2398	Same as control	Same as control	2.56694	0.742325	0.305732	0.0846154	0.0291971	0.0382166	0	0	0.121019	0.0191083	0.0127389	0.00636943	0.00636943	0.00636943	0.0191083	0	0	0.133758	0.044586	0.00636943
nrdF	JW2651	Same as control	Same as control	10.8151	3.52033	0.387097	0.113208	0.0596026	0.0913978	0	0	0.198925	0.0645161	0.0322581	0.0107527	0.00537634	0.00537634	0.016129	0.00537634	0.00537634	0.112903	0.0215054	0.00537634
purA	JW4135	Same as control	Same as control	9.3196	2.98233	0.371429	0.03125	0.0163934	0.0285714	0	0	0.228571	0.0142857	0	0.0285714	0.0142857	0	0.0142857	0	0	0.0714286	0	0.0142857
deoA	JW4345	Same as control	Same as control	6.92865	0.92625	0.358268	0.0926829	0.0550459	0.0551181	0.00787402	0	0.188976	0.0275591	0.0354331	0.015748	0.019685	0.00787402	0.019685	0.00393701	0.00393701	0.110236	0.019685	0.00393701
mcrA	JW1145	Same as control	Same as control	18.0754	2.18208	0.321101	0.0873016	0.032	0	0	0	0.0733945	0.0183486	0.00917431	0.0183486	0.00917431	0.00917431	0	0.0183486	0	0.229358	0.0642202	0.0183486
aegA	JW2452	Above SPE lim	Same as control	22.2451	7.08317	0.39661	0.108772	0.0568182	0.0237288	0.00338983	0.00338983	0.216949	0.0474576	0.0169492	0.020339	0.00677966	0.0135593	0.0644068	0.0237288	0.0135593	0.135593	0.0440678	0.0169492
yidP	JW3661	Same as control	Same as control	5.08316	2.12975	0.434343	0.141079	0.0599251	0.0606061	0.00673401	0.003367	0.232323	0.037037	0.023569	0.003367	0.030303	0.013468	0.00673401	0.013468	0.003367	0.151515	0.040404	0.010101
dinB	JW0221	Same as control	Same as control	8.86299	2.51123	0.405797	0.0815217	0.0108108	0.0386473	0.00483092	0.00483092	0.198068	0.0144928	0.00483092	0	0.00966184	0	0.00966184	0.0144928	0	0.193237	0.0338164	0
nagE	JW0665	Same as control	Same as control	3.2137	1.88415	0.308057	0.0360825	0.015748	0.0616114	0.00947867	0	0.146919	0.00473934	0	0.00947867	0.00473934	0.00473934	0.014218	0	0	0.0995261	0.014218	0.014218
rbsK	JW3731	Same as control	Same as control	4.00704	0.500384	0.356436	0.0669014	0.0238095	0.0330033	0.00660066	0	0.174917	0.0165017	0.00990099	0.0165017	0.00330033	0.0165017	0.00990099	0	0.00330033	0.138614	0.0363036	0
add	JW1615	Same as control	Same as control	8.83915	1.34614	0.338192	0.0709877	0.00634921	0.0204082	0	0	0.122449	0.00874636	0.00291545	0.0116618	0.0174927	0	0.03207	0.00291545	0	0.183673	0.0379009	0.00291545
dcd	JW2050	Above SPE lim	Same as control	27.8354	2.3225	0.371069	0.153846	0.0522876	0.0628931	0.0251572	0.0125786	0.150943	0.0377358	0.0125786	0.0188679	0.0251572	0	0.0125786	0	0	0.144654	0.0691824	0.0251572
purM	JW2484	Same as control	Same as control	13.1305	7.12254	0.344086	0.127907	0.0751445	0.0268817	0	0	0.177419	0.0537634	0.0215054	0.0322581	0.0215054	0.0322581	0.0430108	0.00537634	0	0.102151	0.0430108	0.016129
recB	JW2788	Same as control	Same as control	11.1048	1.41839	0.282828	0.131868	0.020202	0.0505051	0	0	0.151515	0.040404	0.010101	0.030303	0.020202	0	0	0	0	0.0909091	0.0606061	0.010101
cpdB	JW4171	Above T2 lim	Above T2 lim	7.63281	19.0343	0.30303	0.129032	0.0606061	0.0454545	0	0	0.151515	0.0151515	0	0.0454545	0.0454545	0.030303	0.030303	0	0	0.0757576	0.0606061	0.030303
deoD	JW4347	Same as control	Same as control	5.14922	1.18402	0.372881	0.088968	0.045614	0.0610169	0.00338983	0	0.176271	0.0338983	0.0169492	0.0135593	0.0305085	0.020339	0.0101695	0.00677966	0	0.152542	0.0169492	0.00677966
ycgE	JW1149	Above T2 lim	Above T2 lim	11.3522	17.7325	0.438849	0.123077	0.0703125	0.0503597	0.00719424	0	0.107914	0	0	0.0143885	0.028777	0.028777	0.00719424	0	0	0.280576	0.0791367	0.0359712
relA	JW2755	Same as control	Same as control	3.97928	4.26486	0.32381	0.160584	0.0755396	0.0539683	0.00952381	0.0031746	0.146032	0.047619	0.031746	0.0190476	0.0190476	0.0222222	0.015873	0.00634921	0.00952381	0.107937	0.0603175	0.0126984
phoU	JW3702	Same as control	Same as control	3.86138	0.848884	0.343643	0.0625	0.0322581	0.024055	0.00343643	0	0.209622	0.024055	0.0103093	0.0137457	0.00687285	0.00687285	0.0171821	0.00343643	0.00687285	0.0962199	0.0171821	0.00687285
fepD	JW0582	Same as control	Same as control	7.43381	1.54401	0.305556	0.0647482	0.0136986	0.0486111	0.0138889	0	0.0902778	0.0138889	0.0138889	0	0.0138889	0	0	0.00694444	0	0.173611	0.0208333	0
potE	JW0679	Same as control	Same as control	5.02293	2.06118	0.305755	0.0505837	0.00628931	0.0935252	0.00359712	0	0.125899	0.0179856	0.00719424	0.0143885	0.0107914	0	0	0.00359712	0	0.104317	0.0143885	0
fadA	JW5578	Same as control	Same as control	3.03246	2.12931	0.284585	0.0508475	0.0123967	0.0513834	0.00790514	0.00395257	0.102767	0.0118577	0.00790514	0.0118577	0.00395257	0	0.0118577	0	0	0.126482	0.0237154	0
nth	JW1625	Same as control	Same as control	4.25042	2.69662	0.244755	0.0839695	0.048	0.034965	0	0	0.132867	0.013986	0.00699301	0.00699301	0.00699301	0.013986	0.00699301	0	0	0.0699301	0.0559441	0.020979
cdd	JW2131	Same as control	Same as control	17.1481	8.15284	0.375	0.180451	0.0652174	0.0294118	0.0147059	0.00735294	0.161765	0.0808824	0.0147059	0.0220588	0.00735294	0	0.0147059	0.0220588	0.00735294	0.161765	0.0661765	0.0367647
purN	JW2485	Same as control	Same as control	14.3947	9.47153	0.246032	0.12381	0.0865385	0.0238095	0	0	0.0634921	0.0238095	0.0396825	0.0396825	0.031746	0.0238095	0.0396825	0.00793651	0.00793651	0.119048	0.047619	0.00793651
araE	JW2809	Same as control	Same as control	10.9842	2.46225	0.333333	0.15534	0.0520833	0.030303	0	0	0.161616	0.0606061	0.020202	0.020202	0.020202	0.010101	0.030303	0.010101	0	0.141414	0.0808081	0.020202
nrdG	JW4196	Above both lims	Above both lims	32.0331	15.8254	0.307692	0.122302	0.104895	0.013986	0	0.00699301	0.0979021	0.027972	0.034965	0.00699301	0.041958	0.034965	0.013986	0.013986	0.034965	0.188811	0.048951	0.020979
ykgD	JW0298	Same as control	Same as control	15.4965	2.86387	0.386364	0.122807	0.0347826	0.030303	0.00757576	0	0.219697	0.0378788	0.0227273	0	0.00757576	0	0.0530303	0.00757576	0	0.136364	0.0530303	0.00757576
ycjW	JW1313	Same as control	Same as control	13.5984	3.35577	0.292683	0.0769231	0.0352941	0.0243902	0.0121951	0	0.0609756	0.0121951	0	0.0365854	0	0.0243902	0.0243902	0	0	0.158537	0.0487805	0.0121951
ygeV	JW2837	Same as control	Same as control	2.20946	3.94003	0.217391	0.0628931	0.0126582	0.0496894	0	0	0.0807453	0.0124224	0	0.0248447	0.0124224	0.0124224	0.00621118	0	0	0.068323	0.0372671	0
cyaA	JW3778	Same as control	Same as control	9.91238	1.79703	0.424419	0.0615385	0.0296296	0.0465116	0	0	0.25	0.0116279	0.0116279	0.0116279	0.0348837	0.0116279	0.00581395	0	0	0.133721	0	0
fepB	JW0584	Same as control	Same as control	6.58214	0.724143	0.382353	0.111732	0.0366492	0.0588235	0.00490196	0	0.196078	0.0245098	0.0294118	0.0147059	0.0147059	0	0	0.00980392	0.00490196	0.132353	0.0490196	0.00490196
kdpC	JW0684	Same as control	Same as control	2.03443	2.25199	0.291262	0.037234	0.0190476	0.0291262	0	0	0.135922	0.0145631	0.00485437	0.00485437	0.00485437	0.00970874	0	0	0	0.131068	0.0145631	0.00485437
fadB	JW3822	Same as control	Same as control	6.01026	1.92127	0.272414	0.0416667	0.0145773	0.0793103	0	0	0.110345	0.0137931	0.0103448	0.00689655	0.0206897	0	0.00344828	0.00689655	0.00344828	0.103448	0.00344828	0.00344828
xthA	JW1738	Above SPE lim	Same as control	30.775	3.44141	0.363014	0.117647	0.0595238	0.0821918	0.0342466	0.00684932	0.164384	0.0410959	0.00684932	0.00684932	0	0.00684932	0.0136986	0	0	0.116438	0.0547945	0.0479452
nfo	JW2146	Same as control	Same as control	8.43623	3.54865	0.268293	0.11828	0.0229358	0.0731707	0	0	0.0487805	0.0097561	0.00487805	0	0.0146341	0.0097561	0.00487805	0.00487805	0	0.15122	0.0829268	0.0097561
xseA	JW2493	Same as control	Same as control	7.38011	0.567178	0.355372	0.0862069	0.0380952	0.0661157	0	0	0.14876	0.00826446	0.00826446	0.0247934	0.00826446	0	0.0165289	0.00826446	0	0.115702	0.0578512	0.0247934
recJ	JW2860	Same as control	Same as control	16.1471	3.67042	0.389831	0.15748	0.0555556	0.0932203	0.00847458	0.00847458	0.0847458	0.0508475	0.00847458	0.0169492	0.0169492	0.0169492	0.0169492	0.0169492	0	0.194915	0.0847458	0.0254237
nrdD	JW4197	Same as control	Same as control	8.16719	5.61528	0.146552	0.0421053	0.037037	0.0172414	0	0	0.0603448	0	0	0.00862069	0.0258621	0.0172414	0	0	0.00862069	0.0603448	0.00862069	0
glnK	JW0440	Same as control	Same as control	2.61544	0.894326	0.319249	0.0748663	0.0151515	0.0422535	0	0	0.15493	0.028169	0.00938967	0.0187793	0.0140845	0	0.00938967	0	0	0.126761	0.0234742	0.00469484
feaR	JW1379	Same as control	Same as control	15.7032	0.441669	0.302752	0.109091	0.036036	0.0550459	0.0183486	0.00917431	0.100917	0.0183486	0.00917431	0.00917431	0.00917431	0.00917431	0.00917431	0	0	0.155963	0.0642202	0.00917431
ygiP	JW3032	Same as control	Same as control	6.78754	0.578139	0.396694	0.0930233	0.0517241	0.0413223	0	0	0.173554	0.0413223	0.0289256	0.0206612	0.00826446	0.0123967	0.00826446	0.00826446	0.00413223	0.165289	0.0289256	0.00826446
yijO	JW3926	Same as control	Same as control	8.3486	1.43893	0.314815	0.0777778	0.0252101	0.0694444	0.0138889	0.00462963	0.111111	0.0138889	0.00462963	0.0185185	0.0185185	0.00462963	0.0324074	0	0	0.138889	0.0185185	0.0138889
citT	JW0604	Same as control	Same as control	7.94152	1.92637	0.323529	0.0619469	0.0357143	0.0294118	0	0	0.125	0.00735294	0.00735294	0.0220588	0.0220588	0.0220588	0.0220588	0	0.00735294	0.161765	0.0220588	0
kdpA	JW0686	Same as control	Same as control	6.43889	1.15135	0.253968	0.048913	0.0357143	0.031746	0.00529101	0.00529101	0.0952381	0.010582	0.00529101	0.010582	0.010582	0.015873	0.00529101	0.010582	0	0.132275	0.021164	0.015873
fdhE	JW3862	Same as control	Same as control	4.52346	3.33625	0.171806	0.0522565	0.0167598	0.0528634	0.00881057	0.00220264	0.061674	0.0176211	0.00440529	0.00660793	0.0154185	0.00881057	0.00220264	0	0.00220264	0.061674	0.00881057	0.00440529
nudG	JW1748	Same as control	Same as control	5.71002	1.10475	0.342373	0.0660066	0.0242588	0.0610169	0	0	0.101695	0.0169492	0.00338983	0	0.0169492	0.0135593	0.00677966	0.00677966	0	0.189831	0.0338983	0.0135593
rihB	JW2149	Same as control	Same as control	13.167	5.29822	0.325581	0.12426	0.0491803	0.0465116	0.00581395	0.00581395	0.0639535	0.0116279	0	0.0174419	0.0232558	0.0116279	0.00581395	0.00581395	0	0.215116	0.0813953	0.0348837
purL	JW2541	Same as control	Same as control	4.39967	0.662268	0.30531	0.0762332	0.015748	0.0663717	0.00442478	0	0.0973451	0.0265487	0.0132743	0.00884956	0.0221239	0	0.00442478	0	0	0.132743	0.0221239	0.00442478
endA	JW2912	Same as control	Same as control	5.55318	4.75481	0.241176	0.0685714	0.0217391	0.0176471	0	0	0.0470588	0.0176471	0.00588235	0.0352941	0.0235294	0.0117647	0.0117647	0.0117647	0.00588235	0.141176	0.0294118	0.00588235
pyrI	JW4203	Same as control	Same as control	5.84512	5.0429	0.211111	0.047619	0.025	0.0222222	0	0	0.133333	0.0333333	0.0111111	0	0	0.0111111	0.0222222	0.0111111	0	0.0666667	0.0111111	0
cueR	JW0476	Same as control	Same as control	3.6209	0.419016	0.286822	0.0923077	0.031746	0.0775194	0.00775194	0	0.0852713	0.0155039	0.00775194	0.0155039	0.0155039	0.00775194	0.00775194	0.00775194	0	0.108527	0.0465116	0.0155039
maoC	JW1382	Same as control	Same as control	6.52512	2.01924	0.28972	0.11215	0.0181818	0.0280374	0.00934579	0	0.102804	0.00934579	0.00934579	0.00934579	0.0280374	0.00934579	0.00934579	0	0	0.149533	0.0654206	0
rpoD	JW3039	Same as control	Same as control	19.2418	3.95894	0.378571	0.152778	0.0506329	0.114286	0.0214286	0.00714286	0.121429	0.0642857	0.0285714	0.00714286	0.0214286	0.00714286	0	0	0.00714286	0.142857	0.05	0.0142857
arpA	JW3977	Same as control	Same as control	15.0565	4.24506	0.276873	0.0918728	0.0273224	0.0651466	0	0.00325733	0.0977199	0.0390879	0.0162866	0.00651466	0.0423453	0.00977199	0.00325733	0.019544	0.00651466	0.120521	0.00325733	0
tatE	JW0622	Same as control	Same as control	6.13801	2.43654	0.411067	0.0769231	0.0239521	0.0869565	0.00395257	0	0.126482	0.00790514	0.00395257	0.0118577	0.0197628	0.00395257	0.0118577	0.00395257	0.00395257	0.205534	0.0395257	0.0237154
pnuC	JW0734	Same as control	Same as control	3.09806	2.70735	0.234694	0.0361011	0.00666667	0.0680272	0	0	0.0782313	0.0102041	0.00340136	0.0102041	0.0136054	0	0.00680272	0.00340136	0.00340136	0.0986395	0.0102041	0.00340136
idnK	JW4225	Same as control	Same as control	1.45363	3.2838	0.19797	0.0324324	0.0145631	0.0406091	0.00507614	0	0.0862944	0.0152284	0.0101523	0	0	0	0.0101523	0.00507614	0	0.071066	0.00507614	0.00507614
tesB	JW0442	Same as control	Same as control	1.69875	1.87595	0.403315	0.0379747	0.0112994	0.0441989	0.00552486	0	0.220994	0	0	0	0	0.00552486	0.00552486	0	0	0.138122	0.0276243	0.00552486
wzxC	JW2031	Same as control	Same as control	19.9716	1.7745	0.401316	0.0757576	0.016	0.105263	0.0263158	0	0.190789	0.00657895	0	0.00657895	0.00657895	0.00657895	0.0131579	0.00657895	0.00657895	0.118421	0.0263158	0.00657895
dgkA	JW4002	Same as control	Same as control	11.8653	5.68855	0.375	0.115	0.0869565	0.0431034	0	0	0.0948276	0.0258621	0.00431034	0.00431034	0.00862069	0.0387931	0.0172414	0	0	0.237069	0.0646552	0.0344828
dgt	JW0156	Same as control	Same as control	1.07693	2.123	0.231527	0.0326087	0.0049505	0.0344828	0	0	0.0985222	0	0	0	0.00492611	0	0.00985222	0	0	0.1133	0.0246305	0.00492611
allR	JW0494	Same as control	Same as control	7.33776	3.78611	0.482428	0.0438596	0.0149813	0.0894569	0.00319489	0.00319489	0.345048	0.00638978	0.00319489	0.00958466	0.00958466	0.00319489	0.0223642	0.00319489	0	0.0670927	0.0127796	0.00319489
uvrB	JW0762	Same as control	Same as control	1.29641	2.21003	0.272	0.0308642	0	0.04	0.004	0	0.092	0.004	0	0	0.004	0	0.004	0	0	0.14	0.008	0
phnK	JW5727	Same as control	Same as control	1.41271	2.33121	0.44898	0.072	0.00699301	0.0816327	0.00680272	0	0.210884	0.0136054	0.00680272	0	0.00680272	0	0.00680272	0	0	0.176871	0.0340136	0
lpcA	JW0212	Same as control	Same as control	14.5022	6.12475	0.681481	0.0443686	0.0122699	0.0518519	0.00740741	0	0.248148	0.0148148	0.0037037	0.0037037	0.0037037	0.0037037	0.037037	0.00740741	0.0037037	0.362963	0.0222222	0.00740741
nfnB	JW0567	Same as control	Same as control	6.68486	1.3163	0.484694	0.033557	0.02	0.0765306	0	0	0.285714	0.00510204	0.0102041	0.0102041	0	0.0102041	0.0153061	0.00510204	0.00510204	0.117347	0.0153061	0
hyaB	JW0955	Same as control	Same as control	1.13765	2.46657	0.174603	0.0404762	0.0113852	0.0430839	0	0	0.0521542	0.00453515	0.00453515	0.00680272	0.0113379	0	0	0	0	0.0816327	0.0226757	0.00907029
narJ	JW1217	Same as control	Same as control	6.33981	2.49954	0.463415	0.0213675	0.0135593	0.0914634	0	0	0.304878	0.00304878	0	0.00304878	0.00609756	0.00609756	0.00304878	0	0	0.0914634	0.00609756	0.00609756
uxuA	JW4285	Same as control	Same as control	9.14703	0.844076	0.330049	0.0406977	0.0379147	0.08867	0	0.00492611	0.182266	0.00492611	0.00985222	0.00492611	0.00985222	0.00985222	0.00492611	0	0.00492611	0.0689655	0.0197044	0.0147783
aes	JW0465	Same as control	Same as control	3.1016	1.63179	0.427313	0.0677083	0.0107527	0.061674	0.00440529	0	0.264317	0	0	0.00881057	0.00440529	0.00881057	0.00440529	0	0	0.114537	0.0484581	0
atoB	JW2218	Same as control	Same as control	2.49768	1.38129	0.222973	0.0633803	0.0362319	0.0405405	0	0	0.0743243	0.0135135	0.00675676	0.0135135	0.0135135	0	0.0135135	0.00675676	0.00675676	0.108108	0.0337838	0.0202703
acs	JW4030	Same as control	Same as control	2.92701	2.4442	0.2375	0.0671141	0.0242424	0.0375	0	0	0.08125	0.00625	0.00625	0.025	0.0125	0	0	0	0	0.10625	0.04375	0.01875
rnhB	JW0178	Same as control	Same as control	9.9376	1.4926	0.231214	0.05	0.00598802	0.0289017	0.00578035	0.00578035	0.0751445	0	0	0.0115607	0	0	0.017341	0	0	0.121387	0.0404624	0
allB	JW0500	Same as control	Same as control	3.03143	3.90714	0.549133	0.114865	0.0151515	0.0578035	0.00578035	0	0.323699	0.0115607	0	0	0.0289017	0.00578035	0.017341	0	0	0.190751	0.0520231	0.00578035
trxB	JW0871	Same as control	Same as control	5.7755	1.63123	0.5	0.0807175	0.0464135	0.039823	0.00442478	0	0.256637	0.0353982	0.00884956	0.00442478	0	0.0176991	0.00884956	0.00884956	0.00442478	0.212389	0.039823	0.0221239
phnI	JW4060	Same as control	Same as control	2.26449	2.93434	0.211382	0.0518519	0.0196078	0.0406504	0	0	0.0325203	0.0162602	0.00813008	0	0	0	0	0	0	0.138211	0.0406504	0.0162602
lacI	JW0336	Same as control	Same as control	2.24412	2.46482	0.4613	0.0598007	0.0255591	0.0557276	0.00928793	0.00309598	0.247678	0.0216718	0.00928793	0.00309598	0.00619195	0.00619195	0.0216718	0.00309598	0.00619195	0.164087	0.0185759	0.00619195
citX	JW0606	Same as control	Same as control	1.60677	1.83153	0.263566	0.042735	0.00813008	0.0620155	0	0	0.0775194	0	0	0.0155039	0.00775194	0	0	0	0	0.116279	0.0310078	0.00775194
hyaC	JW0956	Same as control	Same as control	4.00344	0.570824	0.258523	0.0629139	0.021148	0.0625	0	0	0.0710227	0.0142045	0	0.00284091	0.00852273	0.00568182	0.00852273	0.00852273	0.00568182	0.125	0.03125	0.00852273
ymcE	JW0975	Same as control	Same as control	10.3091	0.964543	0.49162	0.11811	0.0479452	0.0391061	0.0111732	0	0.296089	0.0167598	0.0111732	0.0223464	0.00558659	0	0.0223464	0	0	0.134078	0.0558659	0.027933
rihC	JW0028	Same as control	Same as control	8.15788	4.83193	0.44586	0.138365	0.0382166	0.0509554	0.00636943	0	0.165605	0.0382166	0.0191083	0.0382166	0.0318471	0.00636943	0.0318471	0.00636943	0.00636943	0.184713	0.0636943	0.0127389
rnhA	JW0204	Same as control	Same as control	8.94072	3.81963	0.398693	0.112782	0.0225564	0.0392157	0.00653595	0	0.215686	0.0392157	0.0130719	0.0196078	0.0196078	0	0.0457516	0	0	0.111111	0.0326797	0.00653595
purK	JW0511	Same as control	Same as control	13.9974	3.13147	0.251969	0.130081	0.036036	0.0551181	0	0	0.110236	0.0708661	0.023622	0.00787402	0.00787402	0	0.00787402	0.00787402	0	0.102362	0.0472441	0.00787402
cmk	JW0893	Same as control	Same as control	5.22395	0.792063	0.439614	0.0769231	0.0427807	0.0531401	0	0	0.270531	0.00966184	0.00966184	0	0.0193237	0.0193237	0.00483092	0	0	0.135266	0.0338164	0.00966184
phnG	JW4062	Same as control	Same as control	18.4114	5.90509	0.4625	0.115385	0	0.025	0	0	0.075	0.0125	0	0	0.0125	0	0	0	0	0.375	0.0875	0
mhpA	JW0338	Same as control	Same as control	14.0828	1.69254	0.409357	0.142857	0.0326087	0.0292398	0	0	0.181287	0.0409357	0.00584795	0.0116959	0.0116959	0.0116959	0.0350877	0.0175439	0	0.192982	0.0935673	0.0175439
citD	JW0609	Same as control	Same as control	1.54981	2.88084	0.169399	0.0294118	0.0116279	0.0382514	0.00546448	0	0.0382514	0.010929	0.00546448	0.00546448	0	0	0	0	0	0.0928962	0.010929	0.00546448
hyaE	JW0958	Same as control	Same as control	4.54168	1.16875	0.459459	0.0804598	0.0291262	0.0945946	0.0045045	0.0045045	0.189189	0.018018	0.00900901	0.0135135	0.0045045	0	0.0135135	0.0045045	0	0.162162	0.036036	0.0135135
galU	JW1224	Same as control	Same as control	18.1873	1.98047	0.517588	0.0291262	0.0333333	0.0201005	0.0100503	0	0.226131	0.00502513	0.00502513	0.040201	0.00502513	0.0150754	0.0201005	0	0	0.231156	0.0100503	0.0150754
caiD	JW0035	Same as control	Same as control	1.71321	1.33294	0.446429	0.0888889	0.015748	0.0739796	0.00255102	0.00255102	0.227041	0.0204082	0.00510204	0.0102041	0.0153061	0.00510204	0.0204082	0.00255102	0	0.145408	0.0459184	0.00255102
fabH	JW1077	Same as control	Same as control	5.78837	1.55977	0.44898	0.138211	0.052	0.047619	0	0	0.258503	0.0408163	0.0170068	0	0.0204082	0.00680272	0.00680272	0.00680272	0.00340136	0.14966	0.0544218	0.0204082
aas	JW2804	Same as control	Same as control	9.99741	1.3512	0.440678	0.0824742	0.0283019	0.0254237	0	0	0.211864	0.0338983	0.0254237	0.00847458	0.00847458	0	0.0254237	0	0.00847458	0.194915	0.0254237	0
carB	JW0031	Same as control	Same as control	5.345	0.628747	0.373239	0.0729927	0.0378788	0.028169	0	0	0.133803	0.0211268	0	0.00704225	0.00704225	0.0140845	0.0211268	0	0	0.211268	0.0422535	0.0211268
gpt	JW0228	Above T2 lim	Above T2 lim	10.5535	18.235	0.409836	0.134615	0.0544218	0.0437158	0.0163934	0.010929	0.234973	0.0546448	0.0163934	0.010929	0.0273224	0.00546448	0.0273224	0.0218579	0.010929	0.125683	0.0218579	0.0163934
purE	JW0512	Same as control	Same as control	8.73973	3.67079	0.575	0.126984	0.0610687	0.06875	0.00625	0	0.38125	0.01875	0.01875	0.025	0.03125	0.0125	0.025	0.00625	0.00625	0.125	0.0375	0.01875
pyrD	JW0928	Same as control	Same as control	6.84621	4.39889	0.425287	0.13253	0.0125	0.045977	0	0	0.206897	0.0114943	0	0	0	0	0.0114943	0	0	0.183908	0.114943	0.0114943
cadA	JW4092	Same as control	Same as control	5.81319	5.56183	0.173077	0.0873786	0.0555556	0	0	0	0.0384615	0.0384615	0.0288462	0.0192308	0.0192308	0.00961538	0.00961538	0.00961538	0	0.115385	0.0288462	0.0192308
mhpF	JW0342	Same as control	Same as control	10.364	4.08735	0.451613	0.0686275	0.0283019	0.0483871	0	0	0.241935	0.0322581	0.00806452	0	0.016129	0.016129	0.0483871	0.00806452	0	0.169355	0.00806452	0
galK	JW0740	Same as control	Same as control	16.8003	0.968768	0.316327	0.0641026	0.025	0.0510204	0	0	0.204082	0	0	0	0	0.0102041	0.0204082	0.0204082	0.0102041	0.0714286	0.0306122	0.0102041
hyaF	JW0959	Same as control	Same as control	6.53059	2.15594	0.196203	0.0490798	0.0379747	0.0443038	0.0126582	0	0.0443038	0	0.00632911	0.0189873	0.0126582	0.0189873	0.00632911	0	0.00632911	0.101266	0.0253165	0.0126582
puuC	JW1293	Same as control	Same as control	2.87625	0.904622	0.27957	0.056	0.0136519	0.0645161	0.00358423	0	0.0573477	0.00716846	0.00716846	0.0143369	0.00716846	0.00358423	0	0	0.00358423	0.157706	0.0322581	0.00358423
caiT	JW0039	Same as control	Same as control	4.63965	0.286424	0.31677	0.0545455	0.0266667	0.0248447	0	0	0.130435	0.00621118	0.00621118	0.00621118	0.0124224	0.00621118	0.0124224	0.0124224	0	0.149068	0.0372671	0.0124224
fabF	JW1081	Same as control	Same as control	7.30848	0.787582	0.421348	0.120482	0.0168539	0.0337079	0	0	0.146067	0.0280899	0.00561798	0.00561798	0.0224719	0.00561798	0	0.00561798	0	0.241573	0.0617978	0.00561798
kefG	JW3314	Same as control	Same as control	12.5592	1.45757	0.390071	0.0909091	0.0551181	0.0425532	0.0070922	0.0070922	0.198582	0.0212766	0.0141844	0.0212766	0.0141844	0.0283688	0.0141844	0	0	0.148936	0.035461	0
apaH	JW0048	Same as control	Same as control	11.9408	2.37555	0.375	0.0797101	0.0423729	0.0178571	0	0	0.142857	0.0178571	0.00892857	0	0.0178571	0.00892857	0	0.0178571	0.00892857	0.223214	0.0535714	0.0267857
codA	JW0328	Same as control	Same as control	7.40756	0.857168	0.308824	0.0689655	0.0175439	0.0147059	0	0	0.191176	0.0294118	0	0.0147059	0	0	0.0294118	0	0	0.102941	0.0294118	0.0147059
rnk	JW0602	Same as control	Same as control	9.40792	6.08669	0.471545	0.127451	0.0531915	0.0813008	0.0162602	0	0.243902	0.0406504	0.0162602	0.0243902	0.0406504	0	0.0243902	0.00813008	0	0.138211	0.00813008	0.0243902
pyrC	JW1049	Same as control	Same as control	10.3451	2.88389	0.348387	0.112676	0.0514706	0.0258065	0.0129032	0.00645161	0.206452	0.0387097	0.0129032	0.00645161	0.0193548	0.0258065	0.00645161	0.00645161	0	0.109677	0.0387097	0.00645161
cysQ	JW4172	Same as control	Same as control	4.01364	1.37348	0.337079	0.0510204	0.00952381	0.011236	0	0	0.123596	0.011236	0	0.011236	0.011236	0.011236	0	0	0	0.191011	0.0337079	0
mhpE	JW0343	Same as control	Same as control	8.20064	4.3463	0.295082	0.111111	0.0431034	0.0163934	0	0	0.122951	0.0409836	0.0163934	0.0245902	0.0245902	0.00819672	0.0409836	0.00819672	0	0.131148	0.0409836	0.0163934
galT	JW0741	Same as control	Same as control	3.34121	2.84361	0.247706	0.029703	0	0.0458716	0.00917431	0	0.110092	0.0183486	0	0	0	0	0	0	0	0.100917	0	0
torC	JW0981	Same as control	Same as control	8.1033	0.395051	0.392405	0.0305344	0.0448718	0.0886076	0	0	0.183544	0.00632911	0	0.00632911	0.00632911	0.0126582	0.0126582	0.00632911	0.00632911	0.126582	0.0126582	0.0253165
aldA	JW1412	Same as control	Same as control	9.53605	1.19464	0.278107	0.0294118	0.0242424	0.0473373	0	0.00591716	0.159763	0	0.00591716	0.0118343	0.0118343	0	0	0	0	0.0710059	0.0118343	0.0177515
fixB	JW0041	Same as control	Same as control	2.65863	0.704117	0.414226	0.079602	0.0228137	0.0920502	0.0083682	0	0.167364	0.0251046	0.0083682	0.0083682	0.0125523	0.0083682	0.0083682	0.0041841	0	0.16318	0.0209205	0.0083682
yciK	JW1263	Same as control	Same as control	4.18095	3.89182	0.226415	0.0707071	0.0353982	0.0283019	0	0	0.0566038	0.0188679	0.00943396	0.00943396	0	0	0	0.00943396	0.00943396	0.132075	0.0471698	0.0283019
rffA	JW3765	Same as control	Same as control	7.24627	0.437731	0.369369	0.0392157	0.020202	0.036036	0.00900901	0	0.117117	0	0.00900901	0.00900901	0	0.00900901	0.00900901	0.00900901	0	0.216216	0.018018	0
ksgA	JW0050	Same as control	Same as control	17.3545	7.70447	0.311258	0.123288	0.0738255	0.013245	0.013245	0.00662252	0.139073	0.013245	0.0529801	0.013245	0.0198675	0.00662252	0.00662252	0.00662252	0.00662252	0.145695	0.0662252	0.013245
sbcD	JW0388	Same as control	Same as control	4.52664	1.01401	0.330189	0.0543478	0.0107527	0.0283019	0	0	0.207547	0.00943396	0	0.0188679	0	0	0	0	0	0.0754717	0.0377358	0.00943396
rna	JW0603	Above SPE lim	Same as control	24.7463	4.86618	0.257143	0.138889	0.0396825	0.0357143	0	0	0.107143	0.0142857	0	0.00714286	0.05	0.0142857	0.00714286	0.0285714	0	0.107143	0.0714286	0.0214286
purU	JW1220	Same as control	Same as control	8.76122	1.45496	0.351064	0.0481928	0.0625	0.0957447	0	0	0.159574	0	0.0106383	0.0106383	0.0212766	0.0212766	0	0	0	0.12766	0.0212766	0.0212766
fixX	JW0043	Same as control	Same as control	8.29676	5.84418	0.393103	0.15748	0.057971	0.0275862	0.0137931	0	0.206897	0.0206897	0.0137931	0.0275862	0.0413793	0.0137931	0.0344828	0.00689655	0	0.137931	0.0551724	0.0275862
frmA	JW0347	Same as control	Same as control	5.34629	0.29323	0.398305	0.112245	0.0363636	0.0338983	0	0	0.177966	0.0254237	0.00847458	0.0169492	0	0.00847458	0.0169492	0.00847458	0.00847458	0.161017	0.059322	0.00847458
galE	JW0742	Same as control	Same as control	4.15232	1.71886	0.34507	0.100719	0.0285714	0.028169	0	0	0.15493	0.0140845	0.00704225	0.0211268	0.0211268	0	0	0	0.00704225	0.15493	0.0633803	0.0140845
torA	JW0982	Above SPE lim	Same as control	26.6406	5.98791	0.469388	0.181818	0.0779221	0.0408163	0	0	0.306122	0.0306122	0.0102041	0.0102041	0.0612245	0.0102041	0.0510204	0	0	0.122449	0.0510204	0.0408163
ydcW	JW1439	Same as control	Same as control	3.68491	1.27564	0.463415	0.108844	0.0441989	0.0670732	0.0121951	0	0.231707	0.0243902	0.0182927	0.0121951	0.0121951	0.0121951	0.0182927	0	0.00609756	0.158537	0.054878	0.0182927
fixC	JW0042	Same as control	Same as control	2.27158	1.02467	0.266667	0.0280899	0.0194175	0.0619048	0.0047619	0	0.138095	0.00952381	0	0.00952381	0	0.0047619	0.00952381	0	0	0.0809524	0.0142857	0.0142857
ydfG	JW1532	Same as control	Same as control	1.77314	1.48831	0.263441	0.0469799	0.00625	0.0430108	0.00537634	0	0.123656	0.0107527	0	0.016129	0	0	0.016129	0	0	0.0967742	0.0215054	0.00537634
wzxE	JW3766	Same as control	Same as control	5.13072	1.60892	0.284946	0.04	0.0235294	0.016129	0	0	0.112903	0.0215054	0.0107527	0.0215054	0.00537634	0	0.0268817	0	0	0.123656	0.0107527	0.0107527
guaC	JW0101	Same as control	Same as control	7.09839	2.90054	0.409449	0.059322	0.0298507	0.0551181	0	0	0.102362	0.00787402	0.015748	0	0	0.015748	0	0	0	0.259843	0.0472441	0
xseB	JW0412	Same as control	Same as control	3.94801	1.69819	0.236559	0.0609756	0.0133333	0.0645161	0	0	0.0967742	0	0	0	0.0107527	0.0107527	0	0	0	0.0860215	0.0430108	0
rihA	JW0646	Same as control	Same as control	9.11481	3.00236	0.477707	0.100917	0.00884956	0.140127	0.00636943	0	0.191083	0.0254777	0.00636943	0.00636943	0.0127389	0	0	0	0	0.191083	0.0254777	0
tdk	JW1226	Above SPE lim	Same as control	28.3214	2.95662	0.423313	0.110236	0.033557	0.159509	0.0245399	0	0.0981595	0.00613497	0.0122699	0	0.0122699	0	0	0	0	0.177914	0.0429448	0.0184049
kefF	JW0045	Same as control	Same as control	6.14059	1.35898	0.358209	0.101695	0.0423729	0.0597015	0	0	0.156716	0.00746269	0.00746269	0.0149254	0.0298507	0	0.0223881	0	0	0.149254	0.0522388	0.0298507
malZ	JW0393	Same as control	Same as control	3.07511	1.24827	0.392857	0.0720721	0.00862069	0.0928571	0	0	0.121429	0.00714286	0	0.0142857	0.00714286	0	0.0142857	0	0	0.164286	0.0428571	0.00714286
dmsC	JW0879	Same as control	Same as control	2.30029	1.51473	0.253589	0.0514286	0.0168539	0.0574163	0	0	0.100478	0.0191388	0.00478469	0	0	0.00478469	0	0	0	0.105263	0.0239234	0.00478469
grxB	JW1051	Same as control	Same as control	18.8718	0.967229	0.324786	0.0531915	0.0430108	0.0683761	0.00854701	0.00854701	0.17094	0	0.00854701	0.00854701	0.017094	0	0	0	0	0.0854701	0.017094	0.025641
narV	JW1460	Same as control	Same as control	2.71413	0.97855	0.297935	0.0236486	0.0175439	0.0678466	0	0	0.117994	0.00884956	0	0.00294985	0.00589971	0.00884956	0.00589971	0.00589971	0	0.120944	0.00589971	0.00884956
pgpA	JW0408	Above both lims	Above both lims	33.143	108.629	0.736111	0.338028	0.183784	0.111111	0.00694444	0	0.243056	0.0208333	0.0625	0.0486111	0.0694444	0.111111	0.00694444	0.00694444	0.0416667	0.347222	0.229167	0.0625
cfa	JW1653	Same as control	Same as control	2.0281	1.85088	0.262931	0.0291262	0.00389105	0.0344828	0.00431034	0	0.0732759	0	0	0.0172414	0	0	0.00431034	0	0	0.146552	0.0215517	0.00431034
cdh	JW3889	Same as control	Same as control	2.85296	1.61037	0.248945	0.0240385	0.0198413	0.0295359	0	0	0.0759494	0.0126582	0.00421941	0.0126582	0.00421941	0.00843882	0.00843882	0	0.00843882	0.130802	0.00421941	0.00843882
pfs	JW0155	Above T2 lim	Same as control	19.9278	12.8185	0.579787	0.26257	0.0571429	0.0531915	0.0106383	0.00531915	0.393617	0.0797872	0.0106383	0.0212766	0.0478723	0.0212766	0.0159574	0.00531915	0	0.111702	0.111702	0.0212766
gsk	JW0466	Same as control	Same as control	7.33466	0.755209	0.251656	0.0746269	0.0272109	0.0927152	0.00662252	0	0.0397351	0.00662252	0.00662252	0	0.013245	0	0.00662252	0.00662252	0.00662252	0.125828	0.0331126	0.013245
nei	JW0704	Same as control	Same as control	1.80797	0.144521	0.358209	0.0787402	0.0264901	0.0597015	0.00746269	0	0.141791	0.0223881	0.00746269	0.0149254	0.0149254	0.00746269	0.00746269	0	0	0.156716	0.0298507	0.0149254
sfsA	JW0142	Same as control	Same as control	6.4342	1.65014	0.251852	0.0882353	0.0175439	0.0592593	0	0	0.0962963	0.0296296	0.00740741	0.0037037	0.0296296	0.00740741	0.0037037	0.0111111	0	0.103704	0.0185185	0.0037037
maa	JW0448	Same as control	Same as control	2.97429	0.771585	0.257951	0.0524345	0.0243902	0.0565371	0.00353357	0	0.0742049	0.0106007	0.00706714	0.00706714	0.0176678	0.0141343	0.00353357	0	0.00706714	0.134276	0.0176678	0.00706714
hyaA	JW0954	Same as control	Same as control	4.6995	0.793088	0.294643	0.0315789	0.0196078	0.0357143	0	0	0.0982143	0.00892857	0.00892857	0.00892857	0.00892857	0.00892857	0.0178571	0	0.00892857	0.151786	0.00892857	0
ymgE	JW1184	Same as control	Same as control	4.82698	2.59452	0.357143	0.0150754	0.00330033	0.0571429	0	0	0.0761905	0.00952381	0.0047619	0	0	0	0	0	0	0.233333	0.0047619	0
narW	JW1461	Same as control	Same as control	5.21575	1.06364	0.239067	0.0463576	0.0150754	0.0816327	0.0058309	0.00291545	0.102041	0.00874636	0.00291545	0.0058309	0.0116618	0.00874636	0.0058309	0	0	0.0670554	0.0174927	0.0058309
serB	JW4351	Same as control	Same as control	2.78521	3.04623	0.34384	0.0248227	0.0121212	0.0372493	0	0	0.223496	0.00859599	0.00286533	0.00286533	0	0.00286533	0.0143266	0	0.00286533	0.0859599	0.0114613	0.00573066
entF	JW0578	Same as control	Same as control	6.63614	2.78242	0.534137	0.116959	0.0146341	0.0722892	0.0120482	0	0.353414	0.0120482	0	0.0160643	0.00401606	0.00401606	0.00803213	0	0	0.108434	0.0562249	0.00803213
bioB	JW0758	Same as control	Same as control	1.08282	4.13412	0.154255	0.0363636	0.00606061	0.0425532	0	0	0.037234	0.00531915	0	0.0106383	0.00531915	0.00531915	0.00531915	0	0	0.0851064	0.0212766	0
moeB	JW0810	Same as control	Same as control	3.90718	2.08451	0.375	0.0625	0.0135135	0.0238095	0.00595238	0	0.208333	0.00595238	0.00595238	0.0238095	0.00595238	0.00595238	0.0178571	0.00595238	0	0.119048	0.0238095	0
ccmC	JW2187	Same as control	Same as control	7.49156	4.4849	0.388158	0.126582	0.0348837	0.0328947	0.00657895	0	0.203947	0.0131579	0	0.0263158	0.00657895	0.0263158	0.0197368	0	0	0.131579	0.105263	0.0131579
nadB	JW2558	Same as control	Same as control	9.20234	3.01188	0.402685	0.0944882	0.0472973	0.0402685	0.0134228	0.00671141	0.234899	0.033557	0.0134228	0.0201342	0.00671141	0.00671141	0.00671141	0	0.00671141	0.120805	0.033557	0.0201342
sspA	JW3198	Same as control	Same as control	17.0379	4.68332	0.393333	0.0719424	0.0141844	0.0133333	0	0	0.246667	0.0266667	0	0.00666667	0	0	0.06	0.00666667	0	0.106667	0.0333333	0.0133333
coaA	JW3942	Same as control	Same as control	5.17647	2.4315	0.268156	0.0662651	0.0326087	0.0502793	0	0	0.0726257	0.00558659	0	0.0111732	0	0	0.0111732	0	0	0.139665	0.0558659	0.0335196
phoE	JW0231	Same as control	Same as control	13.7755	1.56617	0.496063	0.0833333	0.0277778	0.0393701	0.00787402	0.00787402	0.228346	0	0	0.00787402	0.015748	0	0.023622	0	0	0.220472	0.0472441	0.015748
ycbR	JW0922	Same as control	Same as control	6.72846	1.06485	0.504808	0.0765027	0.0304878	0.0625	0	0	0.302885	0.00480769	0.00480769	0.00480769	0.0144231	0.0144231	0.0288462	0.00480769	0.00480769	0.134615	0.0480769	0.00480769
slt	JW4355	Same as control	Same as control	4.02576	4.32173	0.233216	0.0848057	0.0339506	0.0106007	0	0	0.0353357	0.00353357	0	0.0212014	0.024735	0.0141343	0.0212014	0	0	0.162544	0.0565371	0.024735
entC	JW0585	Same as control	Same as control	7.52435	1.60095	0.349315	0.078125	0.0225564	0.0410959	0.00684932	0.00684932	0.178082	0.0205479	0	0.00684932	0.00684932	0	0.00684932	0	0	0.136986	0.0342466	0.0136986
bioF	JW0759	Same as control	Same as control	3.60217	2.39981	0.480769	0.129032	0.0406504	0.0705128	0	0	0.24359	0.0192308	0	0.0192308	0.025641	0.00641026	0.0128205	0	0	0.192308	0.0576923	0.025641
moeA	JW0811	Same as control	Same as control	3.77503	2.31341	0.4	0.0384615	0.0224719	0.0551724	0.00689655	0	0.268966	0.00689655	0	0.00689655	0.00689655	0.00689655	0.0206897	0	0	0.0896552	0.0137931	0.00689655
pabB	JW1801	Same as control	Same as control	1.16224	1.86812	0.230126	0.0597015	0.0277778	0.0125523	0	0	0.0753138	0.0083682	0.0041841	0.0125523	0.0125523	0.0083682	0.0125523	0	0	0.129707	0.0292887	0.0125523
ccmB	JW2188	Above T2 lim	Above T2 lim	19.5833	14.5809	0.515337	0.147239	0.0727273	0.0429448	0.0122699	0.0122699	0.226994	0.0429448	0.0245399	0.0184049	0.0122699	0.0184049	0.0184049	0.0306748	0.00613497	0.239264	0.0797546	0.0184049
trxC	JW2566	Same as control	Same as control	8.14386	2.17198	0.489796	0.0766129	0.0409836	0.044898	0.00408163	0	0.159184	0.0122449	0.0163265	0.00816327	0.00816327	0.00408163	0.0244898	0	0	0.277551	0.0530612	0.0204082
pabA	JW3323	Same as control	Same as control	6.50925	2.50229	0.56051	0.115226	0.0285714	0.0254777	0.00636943	0	0.347134	0.022293	0	0.00318471	0.00636943	0.00318471	0.022293	0.00955414	0.00318471	0.175159	0.0509554	0.0159236
thiH	JW3953	Same as control	Same as control	1.79458	0.789328	0.379913	0.0625	0.0236967	0.0436681	0.00436681	0	0.196507	0.0131004	0	0.00436681	0.00436681	0.00873362	0.00873362	0	0.00436681	0.131004	0.0305677	0.00873362
ddlA	JW0372	Same as control	Same as control	2.89188	3.75829	0.415888	0.0805369	0.00598802	0.0560748	0.0140187	0	0.242991	0.0140187	0	0.0046729	0.00934579	0	0.0233645	0	0	0.107477	0.0186916	0.0046729
csgE	JW1022	Same as control	Same as control	3.91033	1.83193	0.371728	0.0714286	0.0505618	0.0575916	0.0052356	0	0.188482	0.0052356	0.0104712	0	0.0104712	0.0157068	0	0.0052356	0.0052356	0.141361	0.0366492	0.0209424
flgE	JW1063	Same as control	Same as control	3.40885	2.2492	0.427632	0.0672646	0.00724638	0.0559211	0.0131579	0	0.246711	0.00328947	0	0.00657895	0.00657895	0.00328947	0.00328947	0	0	0.134868	0.0263158	0.00328947
pdxA	JW0051	Same as control	Same as control	8.02741	3.96171	0.40991	0.10582	0.0294118	0.045045	0.0135135	0	0.243243	0.0225225	0.00900901	0.0225225	0.0045045	0.018018	0.0405405	0.00900901	0	0.0855856	0.045045	0.0045045
entE	JW0586	Same as control	Same as control	3.18239	2.19243	0.432143	0.0841121	0.0484581	0.05	0	0	0.235714	0	0.00357143	0.0107143	0.00357143	0.0142857	0.0142857	0	0.00357143	0.146429	0.0607143	0.0214286
bioC	JW0760	Same as control	Same as control	5.20103	4.57889	0.498182	0.134199	0.0381356	0.0872727	0	0	0.254545	0.00727273	0.0145455	0.00363636	0.0218182	0.0109091	0	0	0.00363636	0.189091	0.0836364	0.00727273
grxA	JW0833	Same as control	Same as control	13.2135	4.98056	0.463158	0.102273	0.0365854	0.0421053	0.0105263	0	0.294737	0.0421053	0.0210526	0	0	0.0105263	0.0421053	0	0	0.126316	0.0421053	0
cobT	JW1969	Same as control	Same as control	12.2456	0.808739	0.385135	0.0694444	0.0196078	0.0202703	0.00675676	0.00675676	0.108108	0.0135135	0	0.0135135	0.00675676	0.00675676	0.0135135	0.00675676	0	0.236486	0.0337838	0.00675676
menE	JW2255	Above T2 lim	Same as control	17.1989	11.4697	0.467066	0.128	0.0816327	0.0359281	0	0	0.317365	0.0299401	0.0359281	0.00598802	0.00598802	0.011976	0.00598802	0.011976	0.0179641	0.11976	0.0538922	0.0179641
gshA	JW2663	Same as control	Same as control	11.8843	9.1308	0.60274	0.142857	0.0451128	0.0205479	0.0205479	0	0.328767	0.00684932	0.0136986	0	0.0136986	0	0.0136986	0	0.00684932	0.260274	0.0958904	0.0205479
hemX	JW3775	Above T2 lim	Same as control	11.4596	11.1561	0.675862	0.17037	0.0283688	0.137931	0.00689655	0	0.289655	0.0344828	0	0	0.00689655	0.0206897	0.00689655	0.00689655	0	0.289655	0.103448	0.00689655
thiE	JW3957	Same as control	Same as control	5.39012	0.268377	0.369427	0.115044	0.0314961	0.0509554	0.0127389	0	0.184713	0.0254777	0	0	0.0127389	0.0127389	0.00636943	0	0	0.146497	0.0318471	0.0127389
ppiD	JW0431	Same as control	Same as control	4.06553	1.57726	0.369231	0.0747664	0.0151515	0.0538462	0	0	0.176923	0.0230769	0.0153846	0.00769231	0.00769231	0	0.0153846	0	0	0.130769	0.0307692	0
csgB	JW1024	Same as control	Same as control	1.32871	1.76429	0.331858	0.0721649	0.0137615	0.0265487	0.00442478	0	0.181416	0.0176991	0.00442478	0.00442478	0.00884956	0.00442478	0.0221239	0.00442478	0	0.123894	0.0265487	0.00442478
flgF	JW1064	Same as control	Same as control	5.80178	1.08906	0.40625	0.116279	0.03125	0.0580357	0.00892857	0	0.165179	0.00892857	0.00446429	0.00892857	0.03125	0.00446429	0	0.00892857	0	0.191964	0.0625	0.0267857
nadC	JW0105	Same as control	Same as control	3.01893	0.462497	0.328889	0.0930233	0.0294118	0.0444444	0	0	0.16	0.0133333	0.00888889	0.0222222	0.0177778	0.00444444	0.0177778	0.00444444	0.00444444	0.0977778	0.0533333	0.0177778
entB	JW0587	Same as control	Same as control	5.43566	3.84722	0.288288	0.0803571	0.00819672	0.0630631	0.00900901	0	0.117117	0.036036	0.00900901	0.018018	0.00900901	0	0.00900901	0.00900901	0	0.117117	0.027027	0
bioD	JW0761	Same as control	Same as control	8.05892	1.66671	0.289062	0.0775862	0.0534351	0	0	0	0.148438	0.0234375	0.0078125	0	0	0.0234375	0.0078125	0.0078125	0	0.140625	0.0390625	0.0234375
cobS	JW1970	Same as control	Same as control	3.05307	3.44294	0.2	0.0598802	0.0167598	0.0193548	0.00645161	0	0.0709677	0.0193548	0.0129032	0	0.00645161	0	0.0129032	0.00645161	0	0.103226	0.0322581	0.00645161
menC	JW2256	Same as control	Same as control	2.28523	9.32124	0.0625	0.0205761	0.0041841	0	0	0	0.0416667	0.0166667	0	0	0	0	0.0125	0	0	0.0208333	0.00416667	0.00416667
ygdL	JW2783	Same as control	Same as control	3.19267	1.6773	0.452174	0.149733	0.029703	0.0565217	0.00434783	0	0.230435	0.0173913	0.00434783	0.0130435	0.0217391	0.00434783	0.00869565	0	0.00434783	0.165217	0.0782609	0.0130435
thiC	JW3958	Same as control	Same as control	3.96841	0.556462	0.298851	0.0985915	0.025641	0.045977	0	0	0.0689655	0.0229885	0	0.0114943	0.0114943	0.0114943	0.0229885	0	0	0.16092	0.045977	0.0114943
sfmA	JW0519	Same as control	Same as control	3.30487	6.19652	0.52439	0.180851	0.049505	0.0813008	0.00406504	0	0.223577	0.0203252	0.00406504	0.00406504	0.0203252	0.0162602	0.0121951	0	0	0.227642	0.0934959	0.0203252
csgA	JW1025	Same as control	Same as control	2.51254	1.25775	0.372781	0.0703125	0.0152672	0.0473373	0.0118343	0	0.189349	0	0	0.00591716	0.00591716	0.00591716	0.0177515	0	0	0.142012	0.035503	0.00591716
flgG	JW1065	Same as control	Same as control	3.98999	1.46928	0.441558	0.0613027	0.024	0.0844156	0.00974026	0	0.237013	0.00649351	0.00324675	0.00324675	0.00649351	0.00974026	0.00324675	0	0.00324675	0.133117	0.0292208	0.012987
panC	JW0129	Same as control	Same as control	5.34367	8.22835	0.356223	0.0940594	0.0391304	0.0515021	0	0.00429185	0.158798	0.0429185	0.0214592	0.00429185	0.0128755	0.00429185	0.0386266	0.0128755	0.00429185	0.141631	0.0257511	0.0128755
lipA	JW0623	Above T2 lim	Same as control	5.43982	11.4792	0.266129	0.123077	0.03125	0.016129	0	0	0.0483871	0.00806452	0	0.0322581	0.0483871	0.0241935	0.0322581	0.00806452	0	0.169355	0.0725806	0.00806452
moaB	JW0765	Above both lims	Above both lims	33.8321	16.0892	0.397849	0.150685	0.123457	0.0752688	0	0	0.215054	0.0215054	0.0322581	0.0107527	0.0215054	0.0537634	0.0215054	0.0215054	0.0215054	0.129032	0.0645161	0.0215054
abgB	JW1331	Same as control	Same as control	4.10058	0.150741	0.403361	0.118557	0.0357143	0.0546218	0.00420168	0	0.193277	0.0210084	0.0168067	0.00840336	0.0168067	0.00840336	0.00420168	0.00420168	0	0.151261	0.0546218	0.00420168
cobU	JW1971	Same as control	Same as control	16.9353	4.7565	0.433735	0.126437	0.0731707	0.0481928	0	0	0.144578	0.0481928	0.0120482	0.0120482	0.0120482	0.0120482	0	0.0120482	0	0.26506	0.0722892	0.0481928
idi	JW2857	Same as control	Same as control	3.17223	2.50833	0.40273	0.123932	0.0389105	0.0511945	0.0102389	0	0.235495	0.0307167	0.0136519	0.0204778	0.0238908	0.0136519	0.0136519	0.00682594	0	0.109215	0.0341297	0.00682594
fre	JW3820	Same as control	Same as control	7.91346	1.57191	0.277778	0.0940171	0.0322581	0.0277778	0	0	0.0462963	0.0277778	0.00925926	0	0.00925926	0.00925926	0	0.00925926	0	0.203704	0.0648148	0.0185185
lplA	JW4349	Same as control	Same as control	2.73092	5.22947	0.371622	0.0860927	0.0516129	0.0202703	0	0	0.175676	0.0135135	0.0135135	0	0.0135135	0.0135135	0	0	0.00675676	0.189189	0.0608108	0.027027
sfmC	JW0520	Same as control	Same as control	8.56536	1.03256	0.286486	0.0858896	0.0346821	0.0216216	0	0	0.183784	0.00540541	0	0	0	0.0216216	0.0162162	0.00540541	0.00540541	0.0918919	0.0702703	0.00540541
flgN	JW1057	Same as control	Same as control	5.52497	1.89932	0.269608	0.0481283	0.0140187	0.0637255	0.00490196	0.00490196	0.0833333	0.00980392	0	0.00980392	0.00980392	0.00490196	0.00490196	0	0	0.127451	0.0196078	0.00490196
flgI	JW1067	Same as control	Same as control	11.0319	3.3186	0.504808	0.101911	0.0420561	0.0913462	0.00480769	0	0.235577	0.0240385	0.00961538	0.00961538	0.0240385	0.0144231	0.0480769	0.00961538	0.00961538	0.158654	0.0240385	0.0144231
panB	JW0130	Same as control	Same as control	4.0295	1.84594	0.190476	0.0833333	0.0188679	0.0238095	0.00595238	0	0.0654762	0.0178571	0	0.00595238	0.0178571	0	0.00595238	0.00595238	0	0.0892857	0.0357143	0.0178571
cobC	JW0633	Same as control	Same as control	14.9147	5.62293	0.304688	0.0866142	0.0416667	0.015625	0	0	0.0859375	0	0	0.046875	0.015625	0.0078125	0.0234375	0.0078125	0	0.15625	0.0625	0.0390625
moaC	JW0766	Same as control	Same as control	1.47157	3.41284	0.208589	0.0365854	0.0166667	0.0245399	0	0	0.0736196	0.0184049	0.00613497	0.00613497	0.00613497	0.00613497	0.00613497	0.00613497	0	0.110429	0.0122699	0.00613497
paaF	JW1388	Same as control	Same as control	16.8373	5.43791	0.261538	0.0952381	0.0117647	0.0153846	0	0	0.115385	0.0538462	0.0153846	0.0307692	0.0230769	0	0	0.00769231	0.00769231	0.1	0.0307692	0
wcaD	JW2041	Above T2 lim	Same as control	9.65388	9.83063	0.317308	0.0657895	0.025974	0.0673077	0.00961538	0.00961538	0.153846	0.0192308	0.00961538	0.00961538	0	0	0.0288462	0.00961538	0	0.0961538	0.0192308	0
pdxB	JW2317	Above SPE lim	Above SPE lim	39.3972	5.39938	0.494737	0.178082	0.0697674	0.115789	0.0421053	0	0.221053	0.0315789	0.0210526	0.0105263	0.0105263	0.0105263	0	0	0	0.189474	0.0526316	0.0315789
fldB	JW2863	Same as control	Same as control	8.00299	6.03774	0.472656	0.134615	0.0277778	0.0429688	0.00390625	0	0.296875	0.0429688	0.0117188	0.0078125	0.0195312	0.0078125	0.0234375	0.0195312	0	0.132812	0.0390625	0.00390625
mobA	JW3829	Same as control	Same as control	3.8686	0.571981	0.451807	0.104839	0.0423729	0.0542169	0.0120482	0	0.277108	0.0120482	0.0060241	0.0060241	0.0120482	0.0120482	0.0120482	0	0	0.120482	0.0421687	0.0120482
htrE	JW0135	Same as control	Same as control	16.5424	5.70605	0.427586	0.0952381	0.00724638	0.0206897	0	0	0.268966	0.0344828	0	0.0344828	0.00689655	0	0.0137931	0.0206897	0	0.103448	0.0413793	0.00689655
rlpA	JW0628	Same as control	Same as control	1.18731	1.64883	0.29703	0.0729167	0.0238095	0.039604	0	0	0.128713	0.0049505	0.0049505	0.00990099	0.0049505	0	0.0049505	0	0	0.128713	0.0594059	0.0148515
flgA	JW1059	Same as control	Same as control	4.7135	2.72679	0.469697	0.111111	0.0168067	0.0606061	0.0151515	0	0.287879	0.00757576	0.00757576	0	0.00757576	0	0.0227273	0	0	0.128788	0.0454545	0.00757576
thiI	JW0413	Same as control	Same as control	5.84979	0.679499	0.328042	0.113636	0.0235849	0.0687831	0.00529101	0	0.132275	0.026455	0.00529101	0.021164	0.015873	0.015873	0	0	0.00529101	0.116402	0.0582011	0.00529101
nadA	JW0733	Same as control	Same as control	10.8869	6.30604	0.409938	0.155039	0.0852713	0.0372671	0	0	0.229814	0.00621118	0.0124224	0.00621118	0.0186335	0.0248447	0.0310559	0	0	0.142857	0.0993789	0.0310559
moaD	JW0767	Same as control	Same as control	2.01675	1.34591	0.282051	0.0710059	0.0159574	0.0358974	0	0	0.102564	0	0	0.00512821	0.0102564	0.0102564	0.00512821	0.00512821	0	0.138462	0.0461538	0.00512821
paaG	JW1389	Same as control	Same as control	3.8281	1.76782	0.213675	0.0638298	0.0224719	0.0512821	0.00854701	0	0.0940171	0.017094	0	0	0.00854701	0	0.00854701	0	0	0.0940171	0.025641	0.017094
thiM	JW2091	Same as control	Same as control	8.9761	0.589937	0.34434	0.0857143	0.014218	0.0471698	0	0.00471698	0.136792	0.00471698	0	0.0141509	0.00471698	0.00471698	0.0330189	0	0	0.141509	0.0613208	0.00471698
hemF	JW2429	Same as control	Same as control	2.43944	2.07699	0.342857	0.0777778	0.010989	0.0571429	0.00952381	0	0.142857	0.00952381	0	0	0	0	0	0	0	0.161905	0.047619	0.00952381
visC	JW2874	Same as control	Same as control	3.31234	3.28776	0.290909	0.0769231	0.0373832	0.0636364	0	0	0.0727273	0	0	0.00909091	0.0181818	0.00909091	0	0	0	0.163636	0.0545455	0.0272727
rraA	JW3900	Same as control	Same as control	7.6958	1.49122	0.383562	0.107692	0.031746	0.0958904	0	0	0.136986	0.0273973	0	0.0273973	0.0136986	0.0136986	0	0	0	0.136986	0.0547945	0.0136986
ybgP	JW0707	Same as control	Same as control	5.08493	0.433	0.404255	0.0888889	0.0416667	0.0585106	0	0	0.260638	0.0159574	0.0106383	0.0106383	0.0106383	0.00531915	0.00531915	0	0.00531915	0.0904255	0.037234	0.0106383
flgB	JW1060	Same as control	Same as control	10.2698	0.883805	0.303448	0.070922	0.0507246	0.062069	0	0	0.110345	0.00689655	0	0.00689655	0.0344828	0.0137931	0.0206897	0.00689655	0	0.117241	0.0206897	0.0344828
flgK	JW1069	Same as control	Same as control	3.16988	2.96316	0.334347	0.09375	0.0388601	0.0364742	0	0	0.136778	0.0151976	0.00607903	0.0182371	0.0425532	0.0212766	0.0212766	0.00607903	0.00303951	0.145897	0.0334347	0.0182371
panE	JW0415	Same as control	Same as control	3.74919	2.69401	0.221698	0.0444444	0.0106007	0.0707547	0.00471698	0	0.0707547	0.00943396	0	0.0188679	0.0141509	0.00471698	0	0	0	0.0754717	0.0188679	0.00943396
bioA	JW0757	Above both lims	Above SPE lim	37.2187	13.7094	0.432203	0.181818	0.056962	0.0508475	0.00847458	0.00847458	0.0847458	0	0.00847458	0.00847458	0.0762712	0.0254237	0	0	0.0169492	0.29661	0.101695	0.0254237
moaE	JW0768	Same as control	Same as control	6.47825	2.57505	0.19685	0.0645161	0.025641	0.023622	0	0	0.0472441	0.015748	0.015748	0	0.00787402	0.015748	0	0.00787402	0	0.125984	0.0314961	0
pdxY	JW1628	Same as control	Same as control	10.4684	7.76118	0.358824	0.118343	0.0259067	0.111765	0	0	0.182353	0	0	0.0176471	0.0588235	0.0235294	0.0117647	0	0	0.1	0.0588235	0.00588235
ccmD	JW2186	Same as control	Same as control	9.75934	1.85582	0.290909	0.0882353	0.062069	0.0545455	0.00606061	0	0.139394	0.0121212	0.00606061	0.0242424	0.00606061	0	0.0121212	0.00606061	0.00606061	0.0969697	0.0484848	0.0424242
pdxJ	JW2548	Above both lims	Above both lims	32.6269	37.0598	0.643979	0.244444	0.042735	0.17801	0.0104712	0	0.104712	0.0052356	0.0104712	0.052356	0.0837696	0.026178	0	0	0.0052356	0.324607	0.13089	0.0104712
gshB	JW2914	Same as control	Same as control	7.24621	1.54429	0.28125	0.0736842	0.0309278	0.0416667	0	0	0.09375	0	0	0	0.0208333	0.0208333	0	0.0104167	0	0.15625	0.0520833	0.0104167
menA	JW3901	Same as control	Same as control	3.69691	0.519136	0.330986	0.0677291	0.0224359	0.0211268	0.00352113	0	0.123239	0.0140845	0.0140845	0.0140845	0.0105634	0.00352113	0.0140845	0	0	0.172535	0.0316901	0.00704225
crl	JW0230	Same as control	Same as control	3.34109	2.06304	0.225806	0.0659898	0.0373832	0.0276498	0.00460829	0	0.0506912	0.00460829	0.00460829	0.0184332	0.0138249	0.00460829	0.00921659	0	0	0.133641	0.0368664	0.0276498
ybgD	JW0709	Above T2 lim	Same as control	14.8653	12.9679	0.434343	0.136905	0.0989583	0.0707071	0.010101	0	0.131313	0.00505051	0	0.0151515	0.030303	0.030303	0.00505051	0.00505051	0.00505051	0.227273	0.0707071	0.0606061
flgC	JW1061	Same as control	Same as control	6.52291	1.86414	0.35567	0.0298507	0.0112994	0.0876289	0	0	0.123711	0.00515464	0.00515464	0.0206186	0	0.00515464	0	0	0	0.134021	0.0154639	0
nagZ	JW1093	Same as control	Same as control	1.54257	4.2903	0.1875	0.0394737	0.0114943	0.03125	0	0	0.0729167	0.0208333	0	0.0104167	0	0	0.0104167	0	0	0.0729167	0.0104167	0.0104167
ydeQ	JW1496	Same as control	Same as control	3.08092	0.634899	0.429952	0.0606061	0.0239521	0.0531401	0	0	0.299517	0.00483092	0	0	0.00966184	0.00966184	0.0193237	0.00483092	0	0.0966184	0.0289855	0.00966184
flhB	JW1869	Same as control	Same as control	11.3191	2.20138	0.463602	0.0740741	0.0410256	0.0421456	0.00383142	0	0.318008	0.0268199	0.00383142	0.0229885	0	0.0114943	0.0689655	0	0	0.0842912	0.0268199	0.0153257
fliG	JW1923	Same as control	Same as control	0.684313	2.45757	0.2	0.0285714	0.0196078	0.04	0	0	0.0888889	0.00888889	0.00444444	0	0	0	0.0133333	0	0	0.0844444	0.0177778	0.0133333
rcsA	JW1935	Same as control	Same as control	3.66442	1.60942	0.505455	0.0888889	0.0235294	0.0763636	0.0145455	0	0.294545	0.0218182	0.00363636	0	0.00727273	0.0109091	0.0181818	0.0109091	0.00363636	0.149091	0.0218182	0.00727273
yraI	JW3112	Same as control	Same as control	1.26661	1.39405	0.375661	0.0759494	0.0174419	0.042328	0.00529101	0	0.15873	0	0	0.015873	0.010582	0.010582	0.010582	0	0	0.179894	0.047619	0.00529101
rfaS	JW3604	Same as control	Same as control	1.25157	2.05633	0.230241	0.031746	0.0103448	0.0171821	0	0	0.130584	0.00687285	0	0	0.00687285	0.00343643	0.00343643	0.00343643	0	0.0893471	0.0137457	0.00687285
rffD	JW5599	Same as control	Same as control	1.0031	0.766272	0.287425	0.0571429	0.0268456	0.0419162	0	0	0.131737	0.011976	0	0.00598802	0.011976	0.00598802	0.00598802	0	0	0.131737	0.0239521	0.0179641
fimA	JW4277	Same as control	Same as control	2.63028	2.74188	0.159624	0.0321716	0.0102041	0.0399061	0	0	0.0633803	0.00704225	0.00234742	0.00469484	0.00704225	0.00469484	0.00234742	0.00704225	0.00469484	0.0610329	0.0117371	0.00469484
htpG	JW0462	Same as control	Same as control	1.95998	1.0164	0.386029	0.055	0.0167364	0.0588235	0.00735294	0	0.272059	0	0	0.00367647	0.00735294	0.00367647	0.0183824	0	0	0.0698529	0.0257353	0.0110294
sapF	JW1283	Same as control	Same as control	1.00256	1.38762	0.308869	0.0442804	0.0133779	0.0489297	0.0030581	0	0.152905	0.00611621	0.00611621	0.0122324	0.0122324	0.00611621	0.0183486	0.00611621	0	0.100917	0.0152905	0
cheW	JW1876	Same as control	Same as control	6.18069	0.790395	0.410959	0.0314961	0.0191083	0.0753425	0	0	0.315068	0	0.00684932	0.0136986	0.00684932	0.00684932	0	0	0	0.0410959	0.0205479	0.00684932
syd	JW2764	Same as control	Same as control	1.43004	2.20611	0.283843	0.0260417	0.00434783	0.0567686	0.00436681	0	0.157205	0	0.00436681	0	0.00873362	0	0	0	0	0.0873362	0.00873362	0
hipA	JW1500	Same as control	Same as control	14.6988	2.08963	0.513208	0.0721154	0.0431034	0.0981132	0.0226415	0.00377358	0.369811	0.00754717	0.00754717	0	0.0113208	0.0113208	0.00377358	0	0.0113208	0.0830189	0.0150943	0.00754717
flhC	JW1880	Same as control	Same as control	3.07273	2.80291	0.527638	0.0855263	0.0201342	0.0502513	0.00502513	0	0.321608	0.0150754	0.00502513	0.0201005	0.0150754	0.00502513	0.040201	0.0100503	0	0.125628	0.0251256	0.00502513
wbbH	JW2020	Same as control	Same as control	7.66841	3.74051	0.654167	0.168539	0.0601093	0.0791667	0.0208333	0	0.45	0.0208333	0.00833333	0.0125	0.0208333	0.0166667	0.0208333	0	0.00416667	0.129167	0.0708333	0.0208333
rfaP	JW3605	Above T2 lim	Above T2 lim	11.0054	17.1957	0.316239	0.110092	0.0792079	0.034188	0	0	0.0854701	0	0	0.0598291	0.034188	0.025641	0.025641	0.00854701	0	0.136752	0.0683761	0.042735
rffG	JW5598	Same as control	Same as control	4.76996	3.70278	0.264706	0.0735294	0.0538462	0.0147059	0	0	0.110294	0	0	0	0.0147059	0.00735294	0.00735294	0	0	0.147059	0.0588235	0.0441176
fimC	JW4279	Same as control	Same as control	2.67986	1.88285	0.262411	0.046875	0.00793651	0.035461	0.0070922	0	0.106383	0.0141844	0.0070922	0.0141844	0.0070922	0	0	0.0070922	0	0.106383	0.0141844	0
ahpC	JW0598	Above both lims	Above SPE lim	38.705	10.8287	0.748815	0.136612	0.045977	0.203791	0.056872	0	0.369668	0.0331754	0.014218	0.00473934	0.014218	0.00947867	0.014218	0	0	0.203791	0.014218	0.014218
trg	JW1417	Same as control	Same as control	1.59422	3.46185	0.186207	0.00787402	0	0.0689655	0	0	0.0758621	0	0	0.00689655	0	0	0.00689655	0	0	0.0551724	0.00689655	0
motB	JW1878	Same as control	Same as control	2.41637	1.71346	0.422764	0.0362694	0.0193237	0.101626	0.00813008	0.00406504	0.191057	0.00406504	0	0.00406504	0.00406504	0	0.0203252	0	0	0.154472	0.0121951	0.0121951
dsbC	JW2861	Same as control	Same as control	5.68616	1.78659	0.580645	0.0718563	0.0434783	0.0806452	0.0120968	0	0.395161	0.00403226	0.00806452	0.00806452	0	0.00403226	0.016129	0	0	0.100806	0.0322581	0.016129
slyB	JW1633	Same as control	Same as control	2.96143	1.65995	0.189189	0.04	0.0206186	0.0432432	0.00540541	0.00540541	0.0756757	0	0	0.00540541	0.00540541	0.00540541	0.0108108	0	0	0.0756757	0.0324324	0.0108108
fliY	JW1905	Same as control	Same as control	1.63483	0.590082	0.353712	0.0995025	0.0456621	0.0436681	0.00436681	0	0.144105	0.0218341	0.00436681	0.0131004	0.0131004	0.00873362	0.0131004	0.00436681	0.00436681	0.161572	0.0436681	0.0305677
fliK	JW1927	Same as control	Same as control	6.08352	1.6246	0.50463	0.156627	0.0578035	0.0555556	0.0138889	0	0.324074	0.0324074	0.0138889	0.00462963	0.00925926	0.00925926	0.0462963	0	0	0.138889	0.0694444	0.0231481
rfbX	JW2022	Same as control	Same as control	3.49266	0.1899	0.328502	0.0917874	0.0240385	0.0628019	0	0.00483092	0.135266	0.0193237	0.00483092	0.00483092	0.0241546	0.00966184	0.0144928	0	0	0.140097	0.0483092	0.00483092
rfaD	JW3594	Same as control	Same as control	9.70742	1.37017	0.365854	0.0357143	0.0120482	0	0	0	0.170732	0	0	0	0.0243902	0	0.0487805	0.0121951	0	0.170732	0.0121951	0.0121951
rfaG	JW3606	Same as control	Same as control	14.8997	1.65189	0.27027	0.0547945	0.0263158	0.0135135	0	0	0.0540541	0	0	0	0.027027	0.0135135	0.0135135	0	0.0135135	0.202703	0.027027	0
sulA	JW0941	Same as control	Same as control	4.45299	1.7149	0.519481	0.0769231	0.0185185	0.025974	0.00649351	0	0.298701	0.025974	0	0.0194805	0.00649351	0	0.025974	0.00649351	0	0.168831	0.0194805	0.012987
osmC	JW1477	Same as control	Same as control	15.5534	3.95014	0.525641	0.11811	0.0873016	0.0705128	0.00641026	0	0.301282	0.00641026	0.0128205	0	0.0192308	0.0384615	0.0128205	0	0	0.147436	0.0641026	0.0192308
motA	JW1879	Same as control	Same as control	4.3441	1.14854	0.571429	0.054878	0.0394737	0.0788177	0	0	0.359606	0.00492611	0.00492611	0.00985222	0.00492611	0.00492611	0.0197044	0.00492611	0	0.137931	0.0295567	0.0197044
[truncated: 2,282 more rows]
