# Supplementary material for: High-throughput time-resolved morphology screening in bacteria reveals phenotypic responses to antibiotics
Source: Commun Biol. 2019 Jul 23;2:269. doi: 10.1038/s42003-019-0480-9 (PMC6650389; doi:10.1038/s42003-019-0480-9)
Supplement: Supplementary file 4 — Supplementary Data 2 [file 42003_2019_480_MOESM4_ESM.xlsx]

## Sheet: Sheet1
gene name	JW id	Cluster ID
gmr	JW1278	1
tolA	JW0729	1
rssA	JW1222	3
recC	JW2790	2
ybgF	JW0732	3
ydbA	JW5802	3
	JW1099	3
ycdK	JW0995	1
ybgT	JW0724	3
argO	JW2890	3
gntY	JW3377	3
hda	JW5397	1
yhdU	JW3231	3
azoR	JW1409	3
yajD	JW0400	3
	JW1138	1
yfjK	JW2608	3
pgpA	JW0408	3
recX	JW2668	3
gmhB	JW0196	3
	JW1465	3
yfeR	JW2400	3
	JW1404	3
ydhT	JW1659	1
tsx	JW0401	2
dcuC	JW0616	1
hyfC	JW2468	3
clpP	JW0427	1
ygfA	JW2879	1
	JW0524	3
ydhI	JW1635	3
nlpI	JW3132	3
ymjC	JW5960	3
dedD	JW5378	1
phnL	JW4057	2
ymcC	JW0969	3
ycdN	JW1002	3
	JW3588	1
ybjN	JW0837	3
yegJ	JW2056	3
rpmF	JW1075	2
yeaT	JW1788	3
dhaR	JW5188	3
yojL	JW5368	3
cheY	JW1871	2
	JW2113	3
lldP	JW3578	3
	JW0948	1
xerD	JW2862	1
ymcA	JW0967	3
moaB	JW0765	2
yeaC	JW1766	1
tolR	JW0728	1
stfR	JW1366	3
	JW1775	2
exo	JW5446	2
yjjY	JW4365	3
chaB	JW1208	2
ymgG	JW5178	1
ydcA	JW1416	3
yccZ	JW0966	3
ydhB	JW1651	3
yeeL	JW1961	3
ygdE	JW2777	3
ugd	JW2010	3
dnaQ	JW0205	3
ybaB	JW0460	3
yhcN	JW5540	3
cchA	JW2441	3
nrdG	JW4196	2
bcsE	JW3504	3
	JW0402	3
ygfU	JW5470	2
xylG	JW3539	2
	JW1428	3
yajB	JW0394	3
yfiD	JW2563	2
sfmF	JW5072	3
uup	JW0932	3
ycaI	JW5120	1
ybcD	JW0527	3
yfaQ	JW2220	3
yggW	JW2922	3
ycfN	JW1092	3
recG	JW3627	3
ydjZ	JW1741	3
ychM	JW5189	3
rumB	JW0843	3
gidA	JW3719	2
torR	JW0980	3
ybhM	JW0770	3
yhhM	JW3432	2
rimK	JW0836	1
glvC	JW3660	3
ycjR	JW5202	2
yqcC	JW2763	3
blr	JW5963	1
rtcB	JW3384	1
rfaP	JW3605	3
ibpA	JW3664	2
ydjM	JW5281	3
yjgB	JW5761	3
phr	JW0698	3
fdnG	JW1470	1
poxB	JW0855	3
	JW0896	3
arcB	JW5536	3
yniD	JW5911	2
	JW0299	2
ruvA	JW1850	1
ccmB	JW2188	2
ycgE	JW1149	3
pdxB	JW2317	1
ykgM	JW5035	3
dnaJ	JW0014	2
sapD	JW1284	3
uvrD	JW3786	1
	JW2612	2
yafC	JW0198	3
ihfA	JW1702	3
frdD	JW4112	3
ninE	JW0536	1
sdaA	JW1803	1
gatR	JW2074	1
ynfO	JW5251	3
fruK	JW2155	1
seqA	JW0674	1
	JW0978	3
cpdB	JW4171	3
yciE	JW1249	3
srlD	JW2674	1
envC	JW5646	1
racC	JW1345	1
yehQ	JW2110	1
efp	JW4107	2
yfgA	JW2500	3
bioA	JW0757	3
	JW5297	2
	JW2825	2
elaD	JW5840	3
gpt	JW0228	2
	JW5781	2
yrfC	JW3357	2
	JW1094	3
trpE	JW1256	3
yncH	JW5235	3
hisG	JW2001	1
rbfA	JW3136	2
yqjA	JW3066	3
soxR	JW4024	3
plsX	JW5156	1
rcsF	JW0192	2
ynfE	JW1579	3
rimJ	JW1053	3
ynfA	JW1574	3
rbsR	JW3732	3
sbmC	JW1991	2
torY	JW1862	3
ahpC	JW0598	1
ygfZ	JW2866	3
yccS	JW5128	1
pdxJ	JW2548	3
ypdD	JW2380	2
lpxL	JW1041	1
nagA	JW0663	3
holC	JW4216	1
leuO	JW0075	2
ilvY	JW3746	3
atpD	JW3710	1
lpxM	JW1844	3
ybdO	JW0596	3
	JW0632	3
yqfA	JW2867	1
	JW1171	3
pyrB	JW4204	2
	JW5532	2
pgi	JW3985	2
yodD	JW5317	1
yghA	JW2972	2
	JW2793	3
proW	JW2653	3
	JW0189	2
	JW2529	2
nhaR	JW0019	2
insO	JW0247	2
dusB	JW3228	1
hisA	JW2006	3
dsbB	JW5182	1
	JW0139	1
rep	JW5604	1
mtlA	JW3573	1
