# Supplementary material for: High-throughput time-resolved morphology screening in bacteria reveals phenotypic responses to antibiotics
Source: Commun Biol. 2019 Jul 23;2:269. doi: 10.1038/s42003-019-0480-9 (PMC6650389; doi:10.1038/s42003-019-0480-9)
Supplement: Supplementary file 5 — Supplementary Code 1 [file 42003_2019_480_MOESM5_ESM.zip]

Archive with 106 entries (85 files):
- Supplementary Code 1/
- Supplementary Code 1/+CellsCmp/
- Supplementary Code 1/+CellsCmp/explained_fig.m
- Supplementary Code 1/+CellsCmp/getNamedData.m
- Supplementary Code 1/+CellsCmp/jk.m
- Supplementary Code 1/+CellsCmp/ld_scat_plot.m
- Supplementary Code 1/+CellsCmp/load_LDdata.m
- Supplementary Code 1/+CellsCmp/load_Sdata.m
- Supplementary Code 1/+CellsCmp/private/
- Supplementary Code 1/+CellsCmp/private/removeHighDensity.m
- Supplementary Code 1/+CellsCmp/shape_scat_plot.m
- Supplementary Code 1/+CellsCmp/svd_cmp.m
- Supplementary Code 1/+CellsCmp/svd_control.m
- Supplementary Code 1/+CellsCmp/svd_explained.m
- Supplementary Code 1/+CellsCmp/svd_show.m
- Supplementary Code 1/+CellSegmentation/
- Supplementary Code 1/+CellSegmentation/AnalyzeSingleFile.m
- Supplementary Code 1/+CellSegmentation/cellWidth.m
- Supplementary Code 1/+CellSegmentation/frame_bg_estimation.m
- Supplementary Code 1/+CellSegmentation/getIntStats.m
- Supplementary Code 1/+CellSegmentation/isAcell.m
- Supplementary Code 1/+CellSegmentation/phaseContrast.m
- Supplementary Code 1/+CellSegmentation/private/
- Supplementary Code 1/+CellSegmentation/private/centroid_by_area.m
- Supplementary Code 1/+CellSegmentation/private/my_2Dgauss_fit.m
- Supplementary Code 1/+CellSegmentation/private/perimeter_li.m
- Supplementary Code 1/+CellSegmentation/private/roundness.m
- Supplementary Code 1/+CellSegmentation/resampleBoundary.m
- Supplementary Code 1/+CellSegmentation/smoothBoundary.m
- Supplementary Code 1/+ClassLD/
- Supplementary Code 1/+ClassLD/LDstats.m
- Supplementary Code 1/+ClassLD/ypred_modelSPE.m
- Supplementary Code 1/+ClassShapes/
- Supplementary Code 1/+ClassShapes/ShapeStats.m
- Supplementary Code 1/+ClassShapes/simcapred.m
- Supplementary Code 1/+Core/
- Supplementary Code 1/+Core/+App/
- Supplementary Code 1/+Core/+App/+UI/
- Supplementary Code 1/+Core/+App/+UI/controller.m
- Supplementary Code 1/+Core/+App/+UI/model.m
- Supplementary Code 1/+Core/+App/+UI/view.m
- Supplementary Code 1/+Core/+App/Module.m
- Supplementary Code 1/+Core/+Base/
- Supplementary Code 1/+Core/+Base/ControllerBase.m
- Supplementary Code 1/+Core/+Base/ModelBase.m
- Supplementary Code 1/+Core/+Base/ViewBase.m
- Supplementary Code 1/+Core/+Data/
- Supplementary Code 1/+Core/+Data/ClassData.m
- Supplementary Code 1/+Core/+Data/PlateDataSet.m
- Supplementary Code 1/+Core/+Data/private/
- Supplementary Code 1/+Core/+Data/private/find_contour_files.m
- Supplementary Code 1/+Core/+Data/private/getDescriptorsImages.m
- Supplementary Code 1/+Core/+Data/private/set_time_points.m
- Supplementary Code 1/+Core/+Data/UIstate.m
- Supplementary Code 1/+Core/+Data/WellDataSet.m
- Supplementary Code 1/+Core/+Modularity/
- Supplementary Code 1/+Core/+Modularity/ModuleBase.m
- Supplementary Code 1/+LoadTools/
- Supplementary Code 1/+LoadTools/imFilesInDir.m
- Supplementary Code 1/+LoadTools/reformat_bioForData.m
- Supplementary Code 1/+LoadTools/subFolderList.m
- Supplementary Code 1/+Misc/
- Supplementary Code 1/+Misc/contab.m
- Supplementary Code 1/+Misc/findCell_inContour.m
- Supplementary Code 1/+Misc/FindWellSubfolders.m
- Supplementary Code 1/+Misc/find_well_seq.m
- Supplementary Code 1/+Misc/generateWellList.m
- Supplementary Code 1/+Misc/getClassLD.m
- Supplementary Code 1/+Misc/getClassStats.m
- Supplementary Code 1/+Misc/getValuesFromWell.m
- Supplementary Code 1/+Misc/getValuesFromWellPointer.m
- Supplementary Code 1/+Misc/getWantedVars.m
- Supplementary Code 1/+Misc/LoadContours.m
- Supplementary Code 1/+Misc/LoadFProps.m
- Supplementary Code 1/+Misc/ParForSave.m
- Supplementary Code 1/+Misc/ROI_from_bbox.m
- Supplementary Code 1/+Misc/sensspec.m
- Supplementary Code 1/+SDcalc/
- Supplementary Code 1/+SDcalc/calculate.m
- Supplementary Code 1/+SDcalc/calc_shape_descriptors.m
- Supplementary Code 1/+SDcalc/private/
- Supplementary Code 1/+SDcalc/private/centroid_by_area.m
- Supplementary Code 1/+SDcalc/private/centroid_distance.m
- Supplementary Code 1/+SDcalc/private/contour_aspect_ratio_bb.m
- Supplementary Code 1/+SDcalc/private/convexity.m
- Supplementary Code 1/+SDcalc/private/EnergyDescriptors.m
- Supplementary Code 1/+SDcalc/private/FD_centroid_distance.m
- Supplementary Code 1/+SDcalc/private/minBoundingBox.m
- Supplementary Code 1/+SDcalc/private/perimeter_li.m
- Supplementary Code 1/+SDcalc/private/rectangulariy.m
- Supplementary Code 1/+SDcalc/private/roundness.m
- Supplementary Code 1/+SDcalc/private/solidity.m
- Supplementary Code 1/main_01_Cell_Seg_several_plates.m
- Supplementary Code 1/main_02_SDCalculation_several_plates.m
- Supplementary Code 1/main_03_LDclassification_several_plates.m
- Supplementary Code 1/main_04_ShapesClass_several_plates.m
- Supplementary Code 1/main_05_LDcmp.m
- Supplementary Code 1/main_06_ShapeCmp.m
- Supplementary Code 1/minimal.m
- Supplementary Code 1/models/
- Supplementary Code 1/models/LD/
- Supplementary Code 1/models/LD/model04.mat
- Supplementary Code 1/models/Shapes/
- Supplementary Code 1/models/Shapes/model_4classes_bul_unk_170719.mat
- Supplementary Code 1/overallStats.m
- Supplementary Code 1/singleCellDisplay.m
