# Supplementary material for: High-throughput time-resolved morphology screening in bacteria reveals phenotypic responses to antibiotics
Source: Commun Biol. 2019 Jul 23;2:269. doi: 10.1038/s42003-019-0480-9 (PMC6650389; doi:10.1038/s42003-019-0480-9)
Supplement: Supplementary file 5 — Supplementary Code 1 [file 42003_2019_480_MOESM5_ESM.zip › Supplementary Code 1/+CellsCmp/svd_explained.m]

function [ explained ] = svd_explained( control, var4model )
%SVD_EXPLAINED calculates the percentage of the variability of the model
%explained by the principal components
%   Detailed explanation goes here
[cleanControl, ~] = CellsCmp.getNamedData(control,var4model);
% Modelling and prediction
cdata = cleanControl.data;
% Standardization of the control and sample
%   centering and scaling: removing mean and dividing by std
%   Control:
Cp = zscore(cdata);

dataS2global = sum(sum(Cp.^2));
n_vars = size(cdata,2);
% MODELLING:
pcs = 1:n_vars;
explained = zeros(size(pcs));
for i = 1:n_vars 
    pc = pcs(i);
    [u,s,v]=svds(Cp,pc);
    prediction = u*s*v';
    modelS2global = sum(sum(prediction.^2));
    explained(i) = (modelS2global/dataS2global)*100;
end
