# Supplementary material for: High-throughput time-resolved morphology screening in bacteria reveals phenotypic responses to antibiotics
Source: Commun Biol. 2019 Jul 23;2:269. doi: 10.1038/s42003-019-0480-9 (PMC6650389; doi:10.1038/s42003-019-0480-9)
Supplement: Supplementary file 5 — Supplementary Code 1 [file 42003_2019_480_MOESM5_ESM.zip › Supplementary Code 1/+CellSegmentation/private/centroid_by_area.m]

function [x0,y0,a] = centroid_by_area( contour )
%x and y must be non-scalar vectors of equal sizes defining a polygonal
%region in counterclockwise sequence. a is returned with the polygon's
%area, and (x0,y0) with the coordinates of the polygon's centroid. Note:
%with clockwise order, x0 and y0 are still correct but a is the negative of
%the area.
%   Detailed explanation goes here

x = contour (1,:);
y = contour (2,:);

[m1,n1] = size(x); [m2,n2] = size(y);
n = max(m1,n1);
if logical (sum([m1,n1] ~= [m2,n2])) || min(m1,n1) ~= 1 || n <= 1
 error('Args must be equal-sized non-scalar vectors')
end

x = x(:); y = y(:);
x2 = [x(2:n);x(1)];
y2 = [y(2:n);y(1)];
a = 1/2*sum (x.*y2-x2.*y);
x0 = 1/6*sum((x.*y2-x2.*y).*(x+x2))/a;
y0 = 1/6*sum((x.*y2-x2.*y).*(y+y2))/a;

end
