# Supplementary material for: High-throughput time-resolved morphology screening in bacteria reveals phenotypic responses to antibiotics
Source: Commun Biol. 2019 Jul 23;2:269. doi: 10.1038/s42003-019-0480-9 (PMC6650389; doi:10.1038/s42003-019-0480-9)
Supplement: Supplementary file 5 — Supplementary Code 1 [file 42003_2019_480_MOESM5_ESM.zip › Supplementary Code 1/+Core/+Base/ModelBase.m]

classdef ModelBase < handle
    
    methods
        
        function obj = ModelBase()
            
            % Nothing happening here.
            
        end
        
    end
end
