# Supplementary material for: High-throughput time-resolved morphology screening in bacteria reveals phenotypic responses to antibiotics
Source: Commun Biol. 2019 Jul 23;2:269. doi: 10.1038/s42003-019-0480-9 (PMC6650389; doi:10.1038/s42003-019-0480-9)
Supplement: Supplementary file 5 — Supplementary Code 1 [file 42003_2019_480_MOESM5_ESM.zip › Supplementary Code 1/+Core/+Modularity/ModuleBase.m]

classdef ModuleBase < handle
    
    methods (Abstract)
        
        Initialize(obj)
        
    end
    
    properties (Access = protected)
       
        UICtrl
        
    end
    
    methods
        
        function Disable(obj)
            
            if ~isempty(obj.UICtrl) && ...
                    isa(obj.UICtrl, 'Core.Base.ControllerBase')
                
                obj.UICtrl.Disable();
                
            end
            
        end
        
        function Enable(obj)
            
            if ~isempty(obj.UICtrl) && ...
                    isa(obj.UICtrl, 'Core.Base.ControllerBase')
                
                obj.UICtrl.Enable();
                
            end
            
        end
        
        function Show(obj)
            
            if ~isempty(obj.UICtrl) && ...
                    isa(obj.UICtrl, 'Core.Base.ControllerBase')
                
                obj.UICtrl.Show();
                
            end
            
        end
        
        function delete(obj)
            
            if ~isempty(obj.UICtrl)
                
                delete(obj.UICtrl);
                
            end
            
        end
        
    end
    
end
