# Supplementary material for: High-throughput time-resolved morphology screening in bacteria reveals phenotypic responses to antibiotics
Source: Commun Biol. 2019 Jul 23;2:269. doi: 10.1038/s42003-019-0480-9 (PMC6650389; doi:10.1038/s42003-019-0480-9)
Supplement: Supplementary file 5 — Supplementary Code 1 [file 42003_2019_480_MOESM5_ESM.zip › Supplementary Code 1/+LoadTools/subFolderList.m]

function [ Folders ] = subFolderList( main_PathName )
%SUBFOLDERLIST Finds all folders in a directory
%   Detailed explanation goes here

% Find all folders in the directory
% Folders = dir([main_PathName '/*.*']);
Folders = dir([main_PathName]);
% Get a logical vector that tells which is a directory.
dirFlags = [Folders.isdir];
Folders = Folders(dirFlags);
% remove the '.' and '..' that are always there
Folders(strcmp({Folders.name},'.')) = [];
Folders(strcmp({Folders.name},'..')) = [];

if isempty(Folders)
    warning('No subfolders found')
end
end
