# Supplementary material for: High-throughput time-resolved morphology screening in bacteria reveals phenotypic responses to antibiotics
Source: Commun Biol. 2019 Jul 23;2:269. doi: 10.1038/s42003-019-0480-9 (PMC6650389; doi:10.1038/s42003-019-0480-9)
Supplement: Supplementary file 5 — Supplementary Code 1 [file 42003_2019_480_MOESM5_ESM.zip › Supplementary Code 1/+Misc/contab.m]

function confusiontable=contab(ydum,ypred,thres)

confusiontable=cell(1,size(ydum,2));

for nclass=1:size(ydum,2)
    
    TP=sum(ypred(ydum(:,nclass)==1,nclass)>thres(nclass));
    FP=sum(ypred(ydum(:,nclass)==0,nclass)>thres(nclass));
    TN=sum(ypred(ydum(:,nclass)==0,nclass)<thres(nclass));
    FN=sum(ypred(ydum(:,nclass)==1,nclass)<thres(nclass));
    
    confusiontable{nclass}=[TP FP;FN TN];
    
end
