# Supplementary material for: High-throughput time-resolved morphology screening in bacteria reveals phenotypic responses to antibiotics
Source: Commun Biol. 2019 Jul 23;2:269. doi: 10.1038/s42003-019-0480-9 (PMC6650389; doi:10.1038/s42003-019-0480-9)
Supplement: Supplementary file 5 — Supplementary Code 1 [file 42003_2019_480_MOESM5_ESM.zip › Supplementary Code 1/+Misc/getWantedVars.m]

function [ xld ] = getWantedVars( x, names, wanted_vars )
%GETWANTEDVARS gets the wanted variables from the array x in order to
%calculate the LD status
%   Detailed explanation goes here

[C,inames,~] = intersect(names,wanted_vars, 'stable');
assert(length(C)==length(wanted_vars),'problems with variables')
assert(all(strcmp(C, wanted_vars)),'problems with variables');
xld = x(:,inames);

end
