# Supplementary material for: High-throughput time-resolved morphology screening in bacteria reveals phenotypic responses to antibiotics
Source: Commun Biol. 2019 Jul 23;2:269. doi: 10.1038/s42003-019-0480-9 (PMC6650389; doi:10.1038/s42003-019-0480-9)
Supplement: Supplementary file 5 — Supplementary Code 1 [file 42003_2019_480_MOESM5_ESM.zip › Supplementary Code 1/+Misc/ParForSave.m]

function ParForSave(file_path, Cells_Shape_desc)
%Just so I can save in parfor loop
%   Detailed explanation goes here
save(file_path, 'Cells_Shape_desc')
disp(['saved info for:' file_path])

end
