# Supplementary material for: High-throughput time-resolved morphology screening in bacteria reveals phenotypic responses to antibiotics
Source: Commun Biol. 2019 Jul 23;2:269. doi: 10.1038/s42003-019-0480-9 (PMC6650389; doi:10.1038/s42003-019-0480-9)
Supplement: Supplementary file 5 — Supplementary Code 1 [file 42003_2019_480_MOESM5_ESM.zip › Supplementary Code 1/+Misc/ROI_from_bbox.m]

function [ ROI ] = ROI_from_bbox( bbox, df, y_dim, x_dim )
% calculate ROI values from bounding box
%   Detailed explanation goes here

ROI = round([bbox(1) - df, bbox(1) + bbox(3) + df,...
            bbox(2) - df, bbox(2) + bbox(4) + df]);
ROI(ROI<1) = 1;

if ROI(2) > y_dim
    ROI(2) = y_dim;
end
if ROI(4) > x_dim
    ROI(4) = x_dim;
end   
        

end
