# Supplementary material for: High-throughput time-resolved morphology screening in bacteria reveals phenotypic responses to antibiotics
Source: Commun Biol. 2019 Jul 23;2:269. doi: 10.1038/s42003-019-0480-9 (PMC6650389; doi:10.1038/s42003-019-0480-9)
Supplement: Supplementary file 5 — Supplementary Code 1 [file 42003_2019_480_MOESM5_ESM.zip › Supplementary Code 1/+Misc/sensspec.m]

function [sensitivity,specificity]=sensspec(confusiontable)

sensitivity=zeros(1,length(confusiontable));
specificity=zeros(1,length(confusiontable));

for nclass=1:length(confusiontable)
    
    TP=confusiontable{nclass}(1,1);
    FP=confusiontable{nclass}(1,2);
    FN=confusiontable{nclass}(2,1);
    TN=confusiontable{nclass}(2,2);
    sensitivity(:,nclass)=(TP/(TP+FN))*100;
    specificity(:,nclass)=(TN/(TN+FP))*100;
    
end
