# Supplementary material for: High-throughput time-resolved morphology screening in bacteria reveals phenotypic responses to antibiotics
Source: Commun Biol. 2019 Jul 23;2:269. doi: 10.1038/s42003-019-0480-9 (PMC6650389; doi:10.1038/s42003-019-0480-9)
Supplement: Supplementary file 5 — Supplementary Code 1 [file 42003_2019_480_MOESM5_ESM.zip › Supplementary Code 1/+SDcalc/private/minBoundingBox.m]

function [bb, a]= minBoundingBox(X)
% compute the minimum bounding box of a set of 2D points
%   Use:   boundingBox = minBoundingBox(point_matrix). this algorithm is
%   based on the fact that: "For the convex polygon, a linear time
%   algorithm for the minimum-area enclosing rectangle is known. It is
%   based on the observation that a side of a minimum-area enclosing box
%   must be collinear with a side of the convex polygon" see wikipedia
%   "Minimum bounding box algorithms"
%
% Input:  2xn matrix containing the [x,y] coordinates of n points
%         *** there must be at least 3 points which are not collinear
% output: 2x4 matrix containing the coordinates of the bounding box corners
%

% compute the convex hull (CH is a 2*k matrix subset of X)
k = convhull(X(1,:),X(2,:)); %k are indices
CH = X(:,k); % CH contains the coordinates of the convex hull

% compute the angle to test, which are the angle of the CH edges as:
%   "one side of the bounding box contains an edge of the convex hull"
E = diff(CH,1,2);           % delta_x and delta_y for the edges. this will
                            % be used to calculate the angle relative to
                            % the x-axis
T = atan2(E(2,:),E(1,:));   % angle of CH edges (used for rotation)
T = unique(mod(T,pi/2));    % reduced to the unique set of first quadrant angles

% create rotation matrix which contains
% the 2x2 rotation matrices for *all* angles in T
% R is a 2n*2 matrix
R = cos( reshape(repmat(T,2,2),2*length(T),2) ... % duplicate angles in T
       + repmat([0 -pi ; pi 0]/2,length(T),1));   % shift angle to convert sine in cosine

% rotate CH by all angles
RCH = R*CH;

% compute border size  [w1;h1;w2;h2;....;wn;hn]
% and area of bounding box for all possible edges
bsize = max(RCH,[],2) - min(RCH,[],2);
area  = prod(reshape(bsize,2,length(bsize)/2));

% find minimal area, thus the index of the angle in T 
[a,i] = min(area);

% compute the bound (min and max) on the rotated frame
Rf    = R(2*i+[-1 0],:);   % rotated frame
bound = Rf * CH;           % project CH on the rotated frame
bmin  = min(bound,[],2);
bmax  = max(bound,[],2);

% compute the corner of the bounding box
Rf = Rf';
bb(:,4) = bmax(1)*Rf(:,1) + bmin(2)*Rf(:,2);
bb(:,1) = bmin(1)*Rf(:,1) + bmin(2)*Rf(:,2);
bb(:,2) = bmin(1)*Rf(:,1) + bmax(2)*Rf(:,2);
bb(:,3) = bmax(1)*Rf(:,1) + bmax(2)*Rf(:,2);
