# Supplementary material for: High-throughput time-resolved morphology screening in bacteria reveals phenotypic responses to antibiotics
Source: Commun Biol. 2019 Jul 23;2:269. doi: 10.1038/s42003-019-0480-9 (PMC6650389; doi:10.1038/s42003-019-0480-9)
Supplement: Supplementary file 5 — Supplementary Code 1 [file 42003_2019_480_MOESM5_ESM.zip › Supplementary Code 1/+SDcalc/private/rectangulariy.m]

function [ vals, names ] = rectangulariy( contour )
%Rectangularity represents how rectangular a shape is, i.e. how much it
%fills its minimun biunding rectangle. 
%   Detailed explanation goes here

names = {'Rectangularity'};
vals = cell(length(names),1);

if isempty(contour)
    return
else
    [~,~,Area_shape] = centroid_by_area( contour );
    Area_shape = abs(Area_shape);
    [~, Area_rectangle]= minBoundingBox(contour);

    rec = Area_shape / Area_rectangle;

    vals(1) = {rec};
end

end
